# Supplementary material for: Accelerated somatic mutation calling for whole-genome and whole-exome sequencing data from heterogenous tumor samples
Source: Genome Res. 2024 Apr;34(4):633–41. doi: 10.1101/gr.278456.123 (PMC11146589; doi:10.1101/gr.278456.123)
Supplement: Supplement 12 [file Supplemental_source_code.zip]

Archive with 7,241 entries (6,608 files):
- MuSE2_source_code/
- MuSE2_source_code/boost_1_70_0/
- MuSE2_source_code/boost_1_70_0/.DS_Store
- MuSE2_source_code/boost_1_70_0/b2
- MuSE2_source_code/boost_1_70_0/bin.v2/
- MuSE2_source_code/boost_1_70_0/bin.v2/.DS_Store
- MuSE2_source_code/boost_1_70_0/bin.v2/config.log
- MuSE2_source_code/boost_1_70_0/bin.v2/libs/
- MuSE2_source_code/boost_1_70_0/bin.v2/libs/.DS_Store
- MuSE2_source_code/boost_1_70_0/bin.v2/libs/iostreams/
- MuSE2_source_code/boost_1_70_0/bin.v2/libs/iostreams/.DS_Store
- MuSE2_source_code/boost_1_70_0/bin.v2/libs/iostreams/build/
- MuSE2_source_code/boost_1_70_0/bin.v2/libs/iostreams/build/gcc-7.0.0/
- MuSE2_source_code/boost_1_70_0/bin.v2/libs/iostreams/build/gcc-7.0.0/release/
- MuSE2_source_code/boost_1_70_0/bin.v2/libs/iostreams/build/gcc-7.2.0/
- MuSE2_source_code/boost_1_70_0/bin.v2/libs/iostreams/build/gcc-7.2.0/release/
- MuSE2_source_code/boost_1_70_0/bin.v2/libs/iostreams/build/gcc-8.4.0/
- MuSE2_source_code/boost_1_70_0/bin.v2/libs/iostreams/build/gcc-8.4.0/release/
- MuSE2_source_code/boost_1_70_0/bin.v2/project-cache.jam
- MuSE2_source_code/boost_1_70_0/bin.v2/standalone/
- MuSE2_source_code/boost_1_70_0/bin.v2/standalone/ac/
- MuSE2_source_code/boost_1_70_0/bin.v2/standalone/ac/bzlib_h.cpp
- MuSE2_source_code/boost_1_70_0/bin.v2/standalone/ac/gcc-7.0.0/
- MuSE2_source_code/boost_1_70_0/bin.v2/standalone/ac/gcc-7.0.0/release/
- MuSE2_source_code/boost_1_70_0/bin.v2/standalone/ac/gcc-7.0.0/release/link-static/
- MuSE2_source_code/boost_1_70_0/bin.v2/standalone/ac/gcc-7.0.0/release/threading-multi/
- MuSE2_source_code/boost_1_70_0/bin.v2/standalone/ac/gcc-7.2.0/
- MuSE2_source_code/boost_1_70_0/bin.v2/standalone/ac/gcc-7.2.0/release/
- MuSE2_source_code/boost_1_70_0/bin.v2/standalone/ac/gcc-7.2.0/release/link-static/
- MuSE2_source_code/boost_1_70_0/bin.v2/standalone/ac/gcc-7.2.0/release/threading-multi/
- MuSE2_source_code/boost_1_70_0/bin.v2/standalone/ac/gcc-8.4.0/
- MuSE2_source_code/boost_1_70_0/bin.v2/standalone/ac/gcc-8.4.0/release/
- MuSE2_source_code/boost_1_70_0/bin.v2/standalone/ac/gcc-8.4.0/release/link-static/
- MuSE2_source_code/boost_1_70_0/bin.v2/standalone/ac/gcc-8.4.0/release/threading-multi/
- MuSE2_source_code/boost_1_70_0/bin.v2/standalone/ac/lzma_h.cpp
- MuSE2_source_code/boost_1_70_0/bin.v2/standalone/ac/main-bz2.cpp
- MuSE2_source_code/boost_1_70_0/bin.v2/standalone/ac/main-liblzma.cpp
- MuSE2_source_code/boost_1_70_0/bin.v2/standalone/ac/main-libzstd.cpp
- MuSE2_source_code/boost_1_70_0/bin.v2/standalone/ac/main-libzstd_static.cpp
- MuSE2_source_code/boost_1_70_0/bin.v2/standalone/ac/main-lzma.cpp
- MuSE2_source_code/boost_1_70_0/bin.v2/standalone/ac/main-z.cpp
- MuSE2_source_code/boost_1_70_0/bin.v2/standalone/ac/main-zdll.cpp
- MuSE2_source_code/boost_1_70_0/bin.v2/standalone/ac/main-zlib.cpp
- MuSE2_source_code/boost_1_70_0/bin.v2/standalone/ac/main-zll.cpp
- MuSE2_source_code/boost_1_70_0/bin.v2/standalone/ac/main-zstd.cpp
- MuSE2_source_code/boost_1_70_0/bin.v2/standalone/ac/main-zstd_static.cpp
- MuSE2_source_code/boost_1_70_0/bin.v2/standalone/ac/zlib_h.cpp
- MuSE2_source_code/boost_1_70_0/bin.v2/standalone/ac/zstd_h.cpp
- MuSE2_source_code/boost_1_70_0/bjam
- MuSE2_source_code/boost_1_70_0/boost/
- MuSE2_source_code/boost_1_70_0/boost/align/
- MuSE2_source_code/boost_1_70_0/boost/align/align.hpp
- MuSE2_source_code/boost_1_70_0/boost/align/aligned_alloc.hpp
- MuSE2_source_code/boost_1_70_0/boost/align/aligned_allocator.hpp
- MuSE2_source_code/boost_1_70_0/boost/align/aligned_allocator_adaptor.hpp
- MuSE2_source_code/boost_1_70_0/boost/align/aligned_allocator_adaptor_forward.hpp
- MuSE2_source_code/boost_1_70_0/boost/align/aligned_allocator_forward.hpp
- MuSE2_source_code/boost_1_70_0/boost/align/aligned_delete.hpp
- MuSE2_source_code/boost_1_70_0/boost/align/aligned_delete_forward.hpp
- MuSE2_source_code/boost_1_70_0/boost/align/alignment_of.hpp
- MuSE2_source_code/boost_1_70_0/boost/align/alignment_of_forward.hpp
- MuSE2_source_code/boost_1_70_0/boost/align/align_down.hpp
- MuSE2_source_code/boost_1_70_0/boost/align/align_up.hpp
- MuSE2_source_code/boost_1_70_0/boost/align/assume_aligned.hpp
- MuSE2_source_code/boost_1_70_0/boost/align/detail/
- MuSE2_source_code/boost_1_70_0/boost/align/detail/addressof.hpp
- MuSE2_source_code/boost_1_70_0/boost/align/detail/align.hpp
- MuSE2_source_code/boost_1_70_0/boost/align/detail/aligned_alloc.hpp
- MuSE2_source_code/boost_1_70_0/boost/align/detail/aligned_alloc_android.hpp
- MuSE2_source_code/boost_1_70_0/boost/align/detail/aligned_alloc_macos.hpp
- MuSE2_source_code/boost_1_70_0/boost/align/detail/aligned_alloc_msvc.hpp
- MuSE2_source_code/boost_1_70_0/boost/align/detail/aligned_alloc_posix.hpp
- MuSE2_source_code/boost_1_70_0/boost/align/detail/aligned_alloc_sunos.hpp
- MuSE2_source_code/boost_1_70_0/boost/align/detail/alignment_of.hpp
- MuSE2_source_code/boost_1_70_0/boost/align/detail/alignment_of_clang.hpp
- MuSE2_source_code/boost_1_70_0/boost/align/detail/alignment_of_codegear.hpp
- MuSE2_source_code/boost_1_70_0/boost/align/detail/alignment_of_cxx11.hpp
- MuSE2_source_code/boost_1_70_0/boost/align/detail/alignment_of_gcc.hpp
- MuSE2_source_code/boost_1_70_0/boost/align/detail/alignment_of_msvc.hpp
- MuSE2_source_code/boost_1_70_0/boost/align/detail/align_cxx11.hpp
- MuSE2_source_code/boost_1_70_0/boost/align/detail/align_down.hpp
- MuSE2_source_code/boost_1_70_0/boost/align/detail/align_up.hpp
- MuSE2_source_code/boost_1_70_0/boost/align/detail/assume_aligned.hpp
- MuSE2_source_code/boost_1_70_0/boost/align/detail/assume_aligned_clang.hpp
- MuSE2_source_code/boost_1_70_0/boost/align/detail/assume_aligned_gcc.hpp
- MuSE2_source_code/boost_1_70_0/boost/align/detail/assume_aligned_intel.hpp
- MuSE2_source_code/boost_1_70_0/boost/align/detail/assume_aligned_msvc.hpp
- MuSE2_source_code/boost_1_70_0/boost/align/detail/element_type.hpp
- MuSE2_source_code/boost_1_70_0/boost/align/detail/integral_constant.hpp
- MuSE2_source_code/boost_1_70_0/boost/align/detail/is_aligned.hpp
- MuSE2_source_code/boost_1_70_0/boost/align/detail/is_alignment.hpp
- MuSE2_source_code/boost_1_70_0/boost/align/detail/is_alignment_constant.hpp
- MuSE2_source_code/boost_1_70_0/boost/align/detail/max_align.hpp
- MuSE2_source_code/boost_1_70_0/boost/align/detail/max_objects.hpp
- MuSE2_source_code/boost_1_70_0/boost/align/detail/max_size.hpp
- MuSE2_source_code/boost_1_70_0/boost/align/detail/min_size.hpp
- MuSE2_source_code/boost_1_70_0/boost/align/is_aligned.hpp
- MuSE2_source_code/boost_1_70_0/boost/align.hpp
- MuSE2_source_code/boost_1_70_0/boost/aligned_storage.hpp
- MuSE2_source_code/boost_1_70_0/boost/any.hpp
- MuSE2_source_code/boost_1_70_0/boost/array.hpp
- MuSE2_source_code/boost_1_70_0/boost/assert.hpp
- MuSE2_source_code/boost_1_70_0/boost/atomic/
- MuSE2_source_code/boost_1_70_0/boost/atomic/atomic.hpp
- MuSE2_source_code/boost_1_70_0/boost/atomic/atomic_flag.hpp
- MuSE2_source_code/boost_1_70_0/boost/atomic/capabilities.hpp
- MuSE2_source_code/boost_1_70_0/boost/atomic/detail/
- MuSE2_source_code/boost_1_70_0/boost/atomic/detail/addressof.hpp
- MuSE2_source_code/boost_1_70_0/boost/atomic/detail/atomic_flag.hpp
- MuSE2_source_code/boost_1_70_0/boost/atomic/detail/atomic_template.hpp
- MuSE2_source_code/boost_1_70_0/boost/atomic/detail/bitwise_cast.hpp
- MuSE2_source_code/boost_1_70_0/boost/atomic/detail/bitwise_fp_cast.hpp
- MuSE2_source_code/boost_1_70_0/boost/atomic/detail/caps_gcc_alpha.hpp
- MuSE2_source_code/boost_1_70_0/boost/atomic/detail/caps_gcc_arm.hpp
- MuSE2_source_code/boost_1_70_0/boost/atomic/detail/caps_gcc_atomic.hpp
- MuSE2_source_code/boost_1_70_0/boost/atomic/detail/caps_gcc_ppc.hpp
- MuSE2_source_code/boost_1_70_0/boost/atomic/detail/caps_gcc_sparc.hpp
- MuSE2_source_code/boost_1_70_0/boost/atomic/detail/caps_gcc_sync.hpp
- MuSE2_source_code/boost_1_70_0/boost/atomic/detail/caps_gcc_x86.hpp
- MuSE2_source_code/boost_1_70_0/boost/atomic/detail/caps_linux_arm.hpp
- MuSE2_source_code/boost_1_70_0/boost/atomic/detail/caps_msvc_arm.hpp
- MuSE2_source_code/boost_1_70_0/boost/atomic/detail/caps_msvc_x86.hpp
- MuSE2_source_code/boost_1_70_0/boost/atomic/detail/caps_windows.hpp
- MuSE2_source_code/boost_1_70_0/boost/atomic/detail/config.hpp
- MuSE2_source_code/boost_1_70_0/boost/atomic/detail/extra_fp_operations.hpp
- MuSE2_source_code/boost_1_70_0/boost/atomic/detail/extra_fp_operations_fwd.hpp
- MuSE2_source_code/boost_1_70_0/boost/atomic/detail/extra_fp_ops_emulated.hpp
- MuSE2_source_code/boost_1_70_0/boost/atomic/detail/extra_fp_ops_generic.hpp
- MuSE2_source_code/boost_1_70_0/boost/atomic/detail/extra_operations.hpp
- MuSE2_source_code/boost_1_70_0/boost/atomic/detail/extra_operations_fwd.hpp
- MuSE2_source_code/boost_1_70_0/boost/atomic/detail/extra_ops_emulated.hpp
- MuSE2_source_code/boost_1_70_0/boost/atomic/detail/extra_ops_gcc_arm.hpp
- MuSE2_source_code/boost_1_70_0/boost/atomic/detail/extra_ops_gcc_ppc.hpp
- MuSE2_source_code/boost_1_70_0/boost/atomic/detail/extra_ops_gcc_x86.hpp
- MuSE2_source_code/boost_1_70_0/boost/atomic/detail/extra_ops_generic.hpp
- MuSE2_source_code/boost_1_70_0/boost/atomic/detail/extra_ops_msvc_arm.hpp
- MuSE2_source_code/boost_1_70_0/boost/atomic/detail/extra_ops_msvc_x86.hpp
- MuSE2_source_code/boost_1_70_0/boost/atomic/detail/float_sizes.hpp
- MuSE2_source_code/boost_1_70_0/boost/atomic/detail/fp_operations.hpp
- MuSE2_source_code/boost_1_70_0/boost/atomic/detail/fp_operations_fwd.hpp
- MuSE2_source_code/boost_1_70_0/boost/atomic/detail/fp_ops_emulated.hpp
- MuSE2_source_code/boost_1_70_0/boost/atomic/detail/fp_ops_generic.hpp
- MuSE2_source_code/boost_1_70_0/boost/atomic/detail/hwcaps_gcc_arm.hpp
- MuSE2_source_code/boost_1_70_0/boost/atomic/detail/hwcaps_gcc_ppc.hpp
- MuSE2_source_code/boost_1_70_0/boost/atomic/detail/hwcaps_gcc_x86.hpp
- MuSE2_source_code/boost_1_70_0/boost/atomic/detail/integral_extend.hpp
- MuSE2_source_code/boost_1_70_0/boost/atomic/detail/interlocked.hpp
- MuSE2_source_code/boost_1_70_0/boost/atomic/detail/int_sizes.hpp
- MuSE2_source_code/boost_1_70_0/boost/atomic/detail/link.hpp
- MuSE2_source_code/boost_1_70_0/boost/atomic/detail/lockpool.hpp
- MuSE2_source_code/boost_1_70_0/boost/atomic/detail/operations.hpp
- MuSE2_source_code/boost_1_70_0/boost/atomic/detail/operations_fwd.hpp
- MuSE2_source_code/boost_1_70_0/boost/atomic/detail/operations_lockfree.hpp
- MuSE2_source_code/boost_1_70_0/boost/atomic/detail/ops_cas_based.hpp
- MuSE2_source_code/boost_1_70_0/boost/atomic/detail/ops_emulated.hpp
- MuSE2_source_code/boost_1_70_0/boost/atomic/detail/ops_extending_cas_based.hpp
- MuSE2_source_code/boost_1_70_0/boost/atomic/detail/ops_gcc_alpha.hpp
- MuSE2_source_code/boost_1_70_0/boost/atomic/detail/ops_gcc_arm.hpp
- MuSE2_source_code/boost_1_70_0/boost/atomic/detail/ops_gcc_arm_common.hpp
- MuSE2_source_code/boost_1_70_0/boost/atomic/detail/ops_gcc_atomic.hpp
- MuSE2_source_code/boost_1_70_0/boost/atomic/detail/ops_gcc_ppc.hpp
- MuSE2_source_code/boost_1_70_0/boost/atomic/detail/ops_gcc_ppc_common.hpp
- MuSE2_source_code/boost_1_70_0/boost/atomic/detail/ops_gcc_sparc.hpp
- MuSE2_source_code/boost_1_70_0/boost/atomic/detail/ops_gcc_sync.hpp
- MuSE2_source_code/boost_1_70_0/boost/atomic/detail/ops_gcc_x86.hpp
- MuSE2_source_code/boost_1_70_0/boost/atomic/detail/ops_gcc_x86_dcas.hpp
- MuSE2_source_code/boost_1_70_0/boost/atomic/detail/ops_linux_arm.hpp
- MuSE2_source_code/boost_1_70_0/boost/atomic/detail/ops_msvc_arm.hpp
- MuSE2_source_code/boost_1_70_0/boost/atomic/detail/ops_msvc_common.hpp
- MuSE2_source_code/boost_1_70_0/boost/atomic/detail/ops_msvc_x86.hpp
- MuSE2_source_code/boost_1_70_0/boost/atomic/detail/ops_windows.hpp
- MuSE2_source_code/boost_1_70_0/boost/atomic/detail/pause.hpp
- MuSE2_source_code/boost_1_70_0/boost/atomic/detail/platform.hpp
- MuSE2_source_code/boost_1_70_0/boost/atomic/detail/storage_type.hpp
- MuSE2_source_code/boost_1_70_0/boost/atomic/detail/string_ops.hpp
- MuSE2_source_code/boost_1_70_0/boost/atomic/detail/type_traits/
- MuSE2_source_code/boost_1_70_0/boost/atomic/detail/type_traits/conditional.hpp
- MuSE2_source_code/boost_1_70_0/boost/atomic/detail/type_traits/integral_constant.hpp
- MuSE2_source_code/boost_1_70_0/boost/atomic/detail/type_traits/is_floating_point.hpp
- MuSE2_source_code/boost_1_70_0/boost/atomic/detail/type_traits/is_function.hpp
- MuSE2_source_code/boost_1_70_0/boost/atomic/detail/type_traits/is_iec559.hpp
- MuSE2_source_code/boost_1_70_0/boost/atomic/detail/type_traits/is_integral.hpp
- MuSE2_source_code/boost_1_70_0/boost/atomic/detail/type_traits/is_signed.hpp
- MuSE2_source_code/boost_1_70_0/boost/atomic/detail/type_traits/is_trivially_default_constructible.hpp
- MuSE2_source_code/boost_1_70_0/boost/atomic/detail/type_traits/make_signed.hpp
- MuSE2_source_code/boost_1_70_0/boost/atomic/detail/type_traits/make_unsigned.hpp
- MuSE2_source_code/boost_1_70_0/boost/atomic/fences.hpp
- MuSE2_source_code/boost_1_70_0/boost/atomic.hpp
- MuSE2_source_code/boost_1_70_0/boost/blank.hpp
- MuSE2_source_code/boost_1_70_0/boost/blank_fwd.hpp
- MuSE2_source_code/boost_1_70_0/boost/call_traits.hpp
- MuSE2_source_code/boost_1_70_0/boost/cast.hpp
- MuSE2_source_code/boost_1_70_0/boost/cerrno.hpp
- MuSE2_source_code/boost_1_70_0/boost/checked_delete.hpp
- MuSE2_source_code/boost_1_70_0/boost/circular_buffer.hpp
- MuSE2_source_code/boost_1_70_0/boost/circular_buffer_fwd.hpp
- MuSE2_source_code/boost_1_70_0/boost/compressed_pair.hpp
- MuSE2_source_code/boost_1_70_0/boost/concept/
- MuSE2_source_code/boost_1_70_0/boost/concept/assert.hpp
- MuSE2_source_code/boost_1_70_0/boost/concept/detail/
- MuSE2_source_code/boost_1_70_0/boost/concept/detail/backward_compatibility.hpp
- MuSE2_source_code/boost_1_70_0/boost/concept/detail/borland.hpp
- MuSE2_source_code/boost_1_70_0/boost/concept/detail/concept_def.hpp
- MuSE2_source_code/boost_1_70_0/boost/concept/detail/concept_undef.hpp
- MuSE2_source_code/boost_1_70_0/boost/concept/detail/general.hpp
- MuSE2_source_code/boost_1_70_0/boost/concept/detail/has_constraints.hpp
- MuSE2_source_code/boost_1_70_0/boost/concept/detail/msvc.hpp
- MuSE2_source_code/boost_1_70_0/boost/concept/requires.hpp
- MuSE2_source_code/boost_1_70_0/boost/concept/usage.hpp
- MuSE2_source_code/boost_1_70_0/boost/concept_archetype.hpp
- MuSE2_source_code/boost_1_70_0/boost/concept_check/
- MuSE2_source_code/boost_1_70_0/boost/concept_check/borland.hpp
- MuSE2_source_code/boost_1_70_0/boost/concept_check/general.hpp
- MuSE2_source_code/boost_1_70_0/boost/concept_check/has_constraints.hpp
- MuSE2_source_code/boost_1_70_0/boost/concept_check/msvc.hpp
- MuSE2_source_code/boost_1_70_0/boost/concept_check.hpp
- MuSE2_source_code/boost_1_70_0/boost/config/
- MuSE2_source_code/boost_1_70_0/boost/config/abi/
- MuSE2_source_code/boost_1_70_0/boost/config/abi/borland_prefix.hpp
- MuSE2_source_code/boost_1_70_0/boost/config/abi/borland_suffix.hpp
- MuSE2_source_code/boost_1_70_0/boost/config/abi/msvc_prefix.hpp
- MuSE2_source_code/boost_1_70_0/boost/config/abi/msvc_suffix.hpp
- MuSE2_source_code/boost_1_70_0/boost/config/abi_prefix.hpp
- MuSE2_source_code/boost_1_70_0/boost/config/abi_suffix.hpp
- MuSE2_source_code/boost_1_70_0/boost/config/auto_link.hpp
- MuSE2_source_code/boost_1_70_0/boost/config/compiler/
- MuSE2_source_code/boost_1_70_0/boost/config/compiler/borland.hpp
- MuSE2_source_code/boost_1_70_0/boost/config/compiler/clang.hpp
- MuSE2_source_code/boost_1_70_0/boost/config/compiler/codegear.hpp
- MuSE2_source_code/boost_1_70_0/boost/config/compiler/comeau.hpp
- MuSE2_source_code/boost_1_70_0/boost/config/compiler/common_edg.hpp
- MuSE2_source_code/boost_1_70_0/boost/config/compiler/compaq_cxx.hpp
- MuSE2_source_code/boost_1_70_0/boost/config/compiler/cray.hpp
- MuSE2_source_code/boost_1_70_0/boost/config/compiler/diab.hpp
- MuSE2_source_code/boost_1_70_0/boost/config/compiler/digitalmars.hpp
- MuSE2_source_code/boost_1_70_0/boost/config/compiler/gcc.hpp
- MuSE2_source_code/boost_1_70_0/boost/config/compiler/gcc_xml.hpp
- MuSE2_source_code/boost_1_70_0/boost/config/compiler/greenhills.hpp
- MuSE2_source_code/boost_1_70_0/boost/config/compiler/hp_acc.hpp
- MuSE2_source_code/boost_1_70_0/boost/config/compiler/intel.hpp
- MuSE2_source_code/boost_1_70_0/boost/config/compiler/kai.hpp
- MuSE2_source_code/boost_1_70_0/boost/config/compiler/metrowerks.hpp
- MuSE2_source_code/boost_1_70_0/boost/config/compiler/mpw.hpp
- MuSE2_source_code/boost_1_70_0/boost/config/compiler/nvcc.hpp
- MuSE2_source_code/boost_1_70_0/boost/config/compiler/pathscale.hpp
- MuSE2_source_code/boost_1_70_0/boost/config/compiler/pgi.hpp
- MuSE2_source_code/boost_1_70_0/boost/config/compiler/sgi_mipspro.hpp
- MuSE2_source_code/boost_1_70_0/boost/config/compiler/sunpro_cc.hpp
- MuSE2_source_code/boost_1_70_0/boost/config/compiler/vacpp.hpp
- MuSE2_source_code/boost_1_70_0/boost/config/compiler/visualc.hpp
- MuSE2_source_code/boost_1_70_0/boost/config/compiler/xlcpp.hpp
- MuSE2_source_code/boost_1_70_0/boost/config/compiler/xlcpp_zos.hpp
- MuSE2_source_code/boost_1_70_0/boost/config/detail/
- MuSE2_source_code/boost_1_70_0/boost/config/detail/posix_features.hpp
- MuSE2_source_code/boost_1_70_0/boost/config/detail/select_compiler_config.hpp
- MuSE2_source_code/boost_1_70_0/boost/config/detail/select_platform_config.hpp
- MuSE2_source_code/boost_1_70_0/boost/config/detail/select_stdlib_config.hpp
- MuSE2_source_code/boost_1_70_0/boost/config/detail/suffix.hpp
- MuSE2_source_code/boost_1_70_0/boost/config/header_deprecated.hpp
- MuSE2_source_code/boost_1_70_0/boost/config/helper_macros.hpp
- MuSE2_source_code/boost_1_70_0/boost/config/no_tr1/
- MuSE2_source_code/boost_1_70_0/boost/config/no_tr1/cmath.hpp
- MuSE2_source_code/boost_1_70_0/boost/config/no_tr1/complex.hpp
- MuSE2_source_code/boost_1_70_0/boost/config/no_tr1/functional.hpp
- MuSE2_source_code/boost_1_70_0/boost/config/no_tr1/memory.hpp
- MuSE2_source_code/boost_1_70_0/boost/config/no_tr1/utility.hpp
- MuSE2_source_code/boost_1_70_0/boost/config/platform/
- MuSE2_source_code/boost_1_70_0/boost/config/platform/aix.hpp
- MuSE2_source_code/boost_1_70_0/boost/config/platform/amigaos.hpp
- MuSE2_source_code/boost_1_70_0/boost/config/platform/beos.hpp
- MuSE2_source_code/boost_1_70_0/boost/config/platform/bsd.hpp
- MuSE2_source_code/boost_1_70_0/boost/config/platform/cloudabi.hpp
- MuSE2_source_code/boost_1_70_0/boost/config/platform/cray.hpp
- MuSE2_source_code/boost_1_70_0/boost/config/platform/cygwin.hpp
- MuSE2_source_code/boost_1_70_0/boost/config/platform/haiku.hpp
- MuSE2_source_code/boost_1_70_0/boost/config/platform/hpux.hpp
- MuSE2_source_code/boost_1_70_0/boost/config/platform/irix.hpp
- MuSE2_source_code/boost_1_70_0/boost/config/platform/linux.hpp
- MuSE2_source_code/boost_1_70_0/boost/config/platform/macos.hpp
- MuSE2_source_code/boost_1_70_0/boost/config/platform/qnxnto.hpp
- MuSE2_source_code/boost_1_70_0/boost/config/platform/solaris.hpp
- MuSE2_source_code/boost_1_70_0/boost/config/platform/symbian.hpp
- MuSE2_source_code/boost_1_70_0/boost/config/platform/vms.hpp
- MuSE2_source_code/boost_1_70_0/boost/config/platform/vxworks.hpp
- MuSE2_source_code/boost_1_70_0/boost/config/platform/win32.hpp
- MuSE2_source_code/boost_1_70_0/boost/config/platform/zos.hpp
- MuSE2_source_code/boost_1_70_0/boost/config/pragma_message.hpp
- MuSE2_source_code/boost_1_70_0/boost/config/requires_threads.hpp
- MuSE2_source_code/boost_1_70_0/boost/config/stdlib/
- MuSE2_source_code/boost_1_70_0/boost/config/stdlib/dinkumware.hpp
- MuSE2_source_code/boost_1_70_0/boost/config/stdlib/libcomo.hpp
- MuSE2_source_code/boost_1_70_0/boost/config/stdlib/libcpp.hpp
- MuSE2_source_code/boost_1_70_0/boost/config/stdlib/libstdcpp3.hpp
- MuSE2_source_code/boost_1_70_0/boost/config/stdlib/modena.hpp
- MuSE2_source_code/boost_1_70_0/boost/config/stdlib/msl.hpp
- MuSE2_source_code/boost_1_70_0/boost/config/stdlib/roguewave.hpp
- MuSE2_source_code/boost_1_70_0/boost/config/stdlib/sgi.hpp
- MuSE2_source_code/boost_1_70_0/boost/config/stdlib/stlport.hpp
- MuSE2_source_code/boost_1_70_0/boost/config/stdlib/vacpp.hpp
- MuSE2_source_code/boost_1_70_0/boost/config/stdlib/xlcpp_zos.hpp
[truncated: 6,941 more entries]
