# Supplementary material for: Accelerated somatic mutation calling for whole-genome and whole-exome sequencing data from heterogenous tumor samples
Source: Genome Res. 2024 Apr;34(4):633–41. doi: 10.1101/gr.278456.123 (PMC11146589; doi:10.1101/gr.278456.123)
Supplement: Supplement 12 [file Supplemental_source_code.zip › MuSE2_source_code/boost_1_70_0/bin.v2/project-cache.jam]

# Automatically generated by Boost.Build.
# Do not edit.

module config-cache {
  set "default address-model-32-bit-64-bit-<target-os>linux-<toolset-gcc:version>7.0.0-<toolset>gcc" : "2" ;
  set "default architecture-arm-mips1-power-sparc-x86-combined-<target-os>linux-<toolset-gcc:version>7.0.0-<toolset>gcc" : "5" ;
  set "ac-library-zlib-<address-model>64-<architecture>x86-<link>shared-<target-os>linux-<toolset-gcc:version>7.0.0-<toolset>gcc" : "%default" "z" "<link>shared" ;
  set "ac-library-bzip2-<address-model>64-<architecture>x86-<link>shared-<target-os>linux-<toolset-gcc:version>7.0.0-<toolset>gcc" : "%default" "bz2" "<link>shared" ;
  set "ac-library-lzma-<address-model>64-<architecture>x86-<link>shared-<target-os>linux-<toolset-gcc:version>7.0.0-<toolset>gcc" : "%default" "lzma" "<link>shared" ;
  set "ac-library-zstd-<address-model>64-<architecture>x86-<link>shared-<target-os>linux-<toolset-gcc:version>7.0.0-<toolset>gcc" : "missing" ;
  set "ac-library-zlib-<address-model>64-<architecture>x86-<link>static-<target-os>linux-<toolset-gcc:version>7.0.0-<toolset>gcc" : "%default" "z" "<link>shared" ;
  set "ac-library-bzip2-<address-model>64-<architecture>x86-<link>static-<target-os>linux-<toolset-gcc:version>7.0.0-<toolset>gcc" : "%default" "bz2" "<link>shared" ;
  set "ac-library-lzma-<address-model>64-<architecture>x86-<link>static-<target-os>linux-<toolset-gcc:version>7.0.0-<toolset>gcc" : "%default" "lzma" "<link>shared" ;
  set "ac-library-zstd-<address-model>64-<architecture>x86-<link>static-<target-os>linux-<toolset-gcc:version>7.0.0-<toolset>gcc" : "missing" ;
  set "default address-model-32-bit-64-bit-<target-os>linux-<toolset-gcc:version>8.4.0-<toolset>gcc" : "2" ;
  set "default architecture-arm-mips1-power-sparc-x86-combined-<target-os>linux-<toolset-gcc:version>8.4.0-<toolset>gcc" : "5" ;
  set "ac-library-zlib-<address-model>64-<architecture>x86-<link>shared-<target-os>linux-<toolset-gcc:version>8.4.0-<toolset>gcc" : "%default" "z" "<link>shared" ;
  set "ac-library-bzip2-<address-model>64-<architecture>x86-<link>shared-<target-os>linux-<toolset-gcc:version>8.4.0-<toolset>gcc" : "%default" "bz2" "<link>shared" ;
  set "ac-library-lzma-<address-model>64-<architecture>x86-<link>shared-<target-os>linux-<toolset-gcc:version>8.4.0-<toolset>gcc" : "%default" "lzma" "<link>shared" ;
  set "ac-library-zstd-<address-model>64-<architecture>x86-<link>shared-<target-os>linux-<toolset-gcc:version>8.4.0-<toolset>gcc" : "missing" ;
  set "ac-library-zlib-<address-model>64-<architecture>x86-<link>static-<target-os>linux-<toolset-gcc:version>8.4.0-<toolset>gcc" : "%default" "z" "<link>static" ;
  set "ac-library-bzip2-<address-model>64-<architecture>x86-<link>static-<target-os>linux-<toolset-gcc:version>8.4.0-<toolset>gcc" : "%default" "bz2" "<link>static" ;
  set "ac-library-lzma-<address-model>64-<architecture>x86-<link>static-<target-os>linux-<toolset-gcc:version>8.4.0-<toolset>gcc" : "%default" "lzma" "<link>static" ;
  set "ac-library-zstd-<address-model>64-<architecture>x86-<link>static-<target-os>linux-<toolset-gcc:version>8.4.0-<toolset>gcc" : "missing" ;
  set "default address-model-32-bit-64-bit-<target-os>linux-<toolset-gcc:version>7.2.0-<toolset>gcc" : "2" ;
  set "default architecture-arm-mips1-power-sparc-x86-combined-<target-os>linux-<toolset-gcc:version>7.2.0-<toolset>gcc" : "5" ;
  set "ac-library-zlib-<address-model>64-<architecture>x86-<link>shared-<target-os>linux-<toolset-gcc:version>7.2.0-<toolset>gcc" : "%default" "z" "<link>shared" ;
  set "ac-library-bzip2-<address-model>64-<architecture>x86-<link>shared-<target-os>linux-<toolset-gcc:version>7.2.0-<toolset>gcc" : "%default" "bz2" "<link>shared" ;
  set "ac-library-lzma-<address-model>64-<architecture>x86-<link>shared-<target-os>linux-<toolset-gcc:version>7.2.0-<toolset>gcc" : "%default" "lzma" "<link>shared" ;
  set "ac-library-zstd-<address-model>64-<architecture>x86-<link>shared-<target-os>linux-<toolset-gcc:version>7.2.0-<toolset>gcc" : "missing" ;
  set "ac-library-zlib-<address-model>64-<architecture>x86-<link>static-<target-os>linux-<toolset-gcc:version>7.2.0-<toolset>gcc" : "%default" "z" "<link>shared" ;
  set "ac-library-bzip2-<address-model>64-<architecture>x86-<link>static-<target-os>linux-<toolset-gcc:version>7.2.0-<toolset>gcc" : "%default" "bz2" "<link>shared" ;
  set "ac-library-lzma-<address-model>64-<architecture>x86-<link>static-<target-os>linux-<toolset-gcc:version>7.2.0-<toolset>gcc" : "%default" "lzma" "<link>shared" ;
  set "ac-library-zstd-<address-model>64-<architecture>x86-<link>static-<target-os>linux-<toolset-gcc:version>7.2.0-<toolset>gcc" : "missing" ;
}
