# Supplementary material for: Accelerated somatic mutation calling for whole-genome and whole-exome sequencing data from heterogenous tumor samples
Source: Genome Res. 2024 Apr;34(4):633–41. doi: 10.1101/gr.278456.123 (PMC11146589; doi:10.1101/gr.278456.123)
Supplement: Supplement 12 [file Supplemental_source_code.zip › MuSE2_source_code/boost_1_70_0/boost/align/aligned_alloc.hpp]

/*
Copyright 2014-2015 Glen Joseph Fernandes
(glenjofe@gmail.com)

Distributed under the Boost Software License, Version 1.0.
(http://www.boost.org/LICENSE_1_0.txt)
*/
#ifndef BOOST_ALIGN_ALIGNED_ALLOC_HPP
#define BOOST_ALIGN_ALIGNED_ALLOC_HPP

#include <boost/config.hpp>

#if defined(BOOST_HAS_UNISTD_H)
#include <unistd.h>
#endif

#if defined(__APPLE__) || defined(__APPLE_CC__) || defined(macintosh)
#include <AvailabilityMacros.h>
#endif

#if defined(BOOST_ALIGN_USE_ALLOCATE)
#include <boost/align/detail/aligned_alloc.hpp>
#elif defined(_MSC_VER) && !defined(UNDER_CE)
#include <boost/align/detail/aligned_alloc_msvc.hpp>
#elif defined(__MINGW32__) && (__MSVCRT_VERSION__ >= 0x0700)
#include <boost/align/detail/aligned_alloc_msvc.hpp>
#elif MAC_OS_X_VERSION_MIN_REQUIRED >= 1090
#include <boost/align/detail/aligned_alloc_posix.hpp>
#elif MAC_OS_X_VERSION_MIN_REQUIRED >= 1060
#include <boost/align/detail/aligned_alloc_macos.hpp>
#elif defined(__ANDROID__)
#include <boost/align/detail/aligned_alloc_android.hpp>
#elif defined(__SunOS_5_11) || defined(__SunOS_5_12)
#include <boost/align/detail/aligned_alloc_posix.hpp>
#elif defined(sun) || defined(__sun)
#include <boost/align/detail/aligned_alloc_sunos.hpp>
#elif (_POSIX_C_SOURCE >= 200112L) || (_XOPEN_SOURCE >= 600)
#include <boost/align/detail/aligned_alloc_posix.hpp>
#else
#include <boost/align/detail/aligned_alloc.hpp>
#endif

#endif
