# Supplementary material for: Accelerated somatic mutation calling for whole-genome and whole-exome sequencing data from heterogenous tumor samples
Source: Genome Res. 2024 Apr;34(4):633–41. doi: 10.1101/gr.278456.123 (PMC11146589; doi:10.1101/gr.278456.123)
Supplement: Supplement 12 [file Supplemental_source_code.zip › MuSE2_source_code/boost_1_70_0/boost/align/detail/aligned_alloc.hpp]

/*
Copyright 2014-2015 Glen Joseph Fernandes
(glenjofe@gmail.com)

Distributed under the Boost Software License, Version 1.0.
(http://www.boost.org/LICENSE_1_0.txt)
*/
#ifndef BOOST_ALIGN_DETAIL_ALIGNED_ALLOC_HPP
#define BOOST_ALIGN_DETAIL_ALIGNED_ALLOC_HPP

#include <boost/align/detail/is_alignment.hpp>
#include <boost/align/align.hpp>
#include <boost/align/alignment_of.hpp>
#include <boost/assert.hpp>
#include <cstdlib>

namespace boost {
namespace alignment {

inline void*
aligned_alloc(std::size_t alignment, std::size_t size) BOOST_NOEXCEPT
{
    BOOST_ASSERT(detail::is_alignment(alignment));
    enum {
        N = alignment_of<void*>::value
    };
    if (alignment < N) {
        alignment = N;
    }
    std::size_t n = size + alignment - N;
    void* p = std::malloc(sizeof(void*) + n);
    if (p) {
        void* r = static_cast<char*>(p) + sizeof(void*);
        (void)boost::alignment::align(alignment, size, r, n);
        *(static_cast<void**>(r) - 1) = p;
        p = r;
    }
    return p;
}

inline void
aligned_free(void* ptr) BOOST_NOEXCEPT
{
    if (ptr) {
        std::free(*(static_cast<void**>(ptr) - 1));
    }
}

} /* alignment */
} /* boost */

#endif
