# Supplementary material for: Accelerated somatic mutation calling for whole-genome and whole-exome sequencing data from heterogenous tumor samples
Source: Genome Res. 2024 Apr;34(4):633–41. doi: 10.1101/gr.278456.123 (PMC11146589; doi:10.1101/gr.278456.123)
Supplement: Supplement 12 [file Supplemental_source_code.zip › MuSE2_source_code/boost_1_70_0/boost/align/detail/aligned_alloc_macos.hpp]

/*
Copyright 2014 Glen Joseph Fernandes
(glenjofe@gmail.com)

Distributed under the Boost Software License, Version 1.0.
(http://www.boost.org/LICENSE_1_0.txt)
*/
#ifndef BOOST_ALIGN_DETAIL_ALIGNED_ALLOC_MACOS_HPP
#define BOOST_ALIGN_DETAIL_ALIGNED_ALLOC_MACOS_HPP

#include <boost/align/detail/is_alignment.hpp>
#include <boost/assert.hpp>
#include <stdlib.h>

namespace boost {
namespace alignment {

inline void*
aligned_alloc(std::size_t alignment, std::size_t size) BOOST_NOEXCEPT
{
    BOOST_ASSERT(detail::is_alignment(alignment));
    if (size == 0) {
        return 0;
    }
    if (alignment < sizeof(void*)) {
        alignment = sizeof(void*);
    }
    void* p;
    if (::posix_memalign(&p, alignment, size) != 0) {
        p = 0;
    }
    return p;
}

inline void
aligned_free(void* ptr) BOOST_NOEXCEPT
{
    ::free(ptr);
}

} /* alignment */
} /* boost */

#endif
