# Supplementary material for: Accelerated somatic mutation calling for whole-genome and whole-exome sequencing data from heterogenous tumor samples
Source: Genome Res. 2024 Apr;34(4):633–41. doi: 10.1101/gr.278456.123 (PMC11146589; doi:10.1101/gr.278456.123)
Supplement: Supplement 12 [file Supplemental_source_code.zip › MuSE2_source_code/boost_1_70_0/boost/align/detail/alignment_of_gcc.hpp]

/*
Copyright 2014 Glen Joseph Fernandes
(glenjofe@gmail.com)

Distributed under the Boost Software License, Version 1.0.
(http://www.boost.org/LICENSE_1_0.txt)
*/
#ifndef BOOST_ALIGN_DETAIL_ALIGNMENT_OF_GCC_HPP
#define BOOST_ALIGN_DETAIL_ALIGNMENT_OF_GCC_HPP

#include <boost/align/detail/integral_constant.hpp>
#include <cstddef>

namespace boost {
namespace alignment {
namespace detail {

template<class T>
struct alignment_of
    : integral_constant<std::size_t, __alignof__(T)> { };

} /* detail */
} /* alignment */
} /* boost */

#endif
