# Supplementary material for: Accelerated somatic mutation calling for whole-genome and whole-exome sequencing data from heterogenous tumor samples
Source: Genome Res. 2024 Apr;34(4):633–41. doi: 10.1101/gr.278456.123 (PMC11146589; doi:10.1101/gr.278456.123)
Supplement: Supplement 12 [file Supplemental_source_code.zip › MuSE2_source_code/boost_1_70_0/boost/align/detail/assume_aligned_msvc.hpp]

/*
Copyright 2015 NumScale SAS
Copyright 2015 LRI UMR 8623 CNRS/University Paris Sud XI

Copyright 2015 Glen Joseph Fernandes
(glenjofe@gmail.com)

Distributed under the Boost Software License, Version 1.0.
(http://www.boost.org/LICENSE_1_0.txt)
*/
#ifndef BOOST_ALIGN_DETAIL_ASSUME_ALIGNED_MSVC_HPP
#define BOOST_ALIGN_DETAIL_ASSUME_ALIGNED_MSVC_HPP

#include <cstddef>

#define BOOST_ALIGN_ASSUME_ALIGNED(ptr, alignment) \
__assume((reinterpret_cast<std::size_t>(ptr) & ((alignment) - 1)) == 0)

#endif
