# Supplementary material for: Accelerated somatic mutation calling for whole-genome and whole-exome sequencing data from heterogenous tumor samples
Source: Genome Res. 2024 Apr;34(4):633–41. doi: 10.1101/gr.278456.123 (PMC11146589; doi:10.1101/gr.278456.123)
Supplement: Supplement 12 [file Supplemental_source_code.zip › MuSE2_source_code/boost_1_70_0/boost/align/detail/element_type.hpp]

/*
Copyright 2015 Glen Joseph Fernandes
(glenjofe@gmail.com)

Distributed under the Boost Software License, Version 1.0.
(http://www.boost.org/LICENSE_1_0.txt)
*/
#ifndef BOOST_ALIGN_DETAIL_ELEMENT_TYPE_HPP
#define BOOST_ALIGN_DETAIL_ELEMENT_TYPE_HPP

#include <boost/config.hpp>

#if !defined(BOOST_NO_CXX11_HDR_TYPE_TRAITS)
#include <type_traits>
#else
#include <cstddef>
#endif

namespace boost {
namespace alignment {
namespace detail {

#if !defined(BOOST_NO_CXX11_HDR_TYPE_TRAITS)
using std::remove_reference;
using std::remove_all_extents;
using std::remove_cv;
#else
template<class T>
struct remove_reference {
    typedef T type;
};

template<class T>
struct remove_reference<T&> {
    typedef T type;
};

#if !defined(BOOST_NO_CXX11_RVALUE_REFERENCES)
template<class T>
struct remove_reference<T&&> {
    typedef T type;
};
#endif

template<class T>
struct remove_all_extents {
    typedef T type;
};

template<class T>
struct remove_all_extents<T[]> {
    typedef typename remove_all_extents<T>::type type;
};

template<class T, std::size_t N>
struct remove_all_extents<T[N]> {
    typedef typename remove_all_extents<T>::type type;
};

template<class T>
struct remove_cv {
    typedef T type;
};

template<class T>
struct remove_cv<const T> {
    typedef T type;
};

template<class T>
struct remove_cv<volatile T> {
    typedef T type;
};

template<class T>
struct remove_cv<const volatile T> {
    typedef T type;
};
#endif

template<class T>
struct element_type {
    typedef typename remove_cv<typename remove_all_extents<typename
        remove_reference<T>::type>::type>::type type;
};

} /* detail */
} /* alignment */
} /* boost */

#endif
