# Supplementary material for: Accelerated somatic mutation calling for whole-genome and whole-exome sequencing data from heterogenous tumor samples
Source: Genome Res. 2024 Apr;34(4):633–41. doi: 10.1101/gr.278456.123 (PMC11146589; doi:10.1101/gr.278456.123)
Supplement: Supplement 12 [file Supplemental_source_code.zip › MuSE2_source_code/boost_1_70_0/boost/aligned_storage.hpp]

//-----------------------------------------------------------------------------
// boost aligned_storage.hpp header file
// See http://www.boost.org for updates, documentation, and revision history.
//-----------------------------------------------------------------------------
//
// Copyright (c) 2002-2003
// Eric Friedman, Itay Maman
//
// Distributed under the Boost Software License, Version 1.0. (See
// accompanying file LICENSE_1_0.txt or copy at
// http://www.boost.org/LICENSE_1_0.txt)

#ifndef BOOST_ALIGNED_STORAGE_HPP
#define BOOST_ALIGNED_STORAGE_HPP

#include <boost/type_traits/aligned_storage.hpp>

#endif // BOOST_ALIGNED_STORAGE_HPP
