# Supplementary material for: Accelerated somatic mutation calling for whole-genome and whole-exome sequencing data from heterogenous tumor samples
Source: Genome Res. 2024 Apr;34(4):633–41. doi: 10.1101/gr.278456.123 (PMC11146589; doi:10.1101/gr.278456.123)
Supplement: Supplement 12 [file Supplemental_source_code.zip › MuSE2_source_code/boost_1_70_0/boost/atomic/detail/bitwise_cast.hpp]

/*
 * Distributed under the Boost Software License, Version 1.0.
 * (See accompanying file LICENSE_1_0.txt or copy at
 * http://www.boost.org/LICENSE_1_0.txt)
 *
 * Copyright (c) 2009 Helge Bahmann
 * Copyright (c) 2012 Tim Blechmann
 * Copyright (c) 2013 - 2018 Andrey Semashev
 */
/*!
 * \file   atomic/detail/bitwise_cast.hpp
 *
 * This header defines \c bitwise_cast used to convert between storage and value types
 */

#ifndef BOOST_ATOMIC_DETAIL_BITWISE_CAST_HPP_INCLUDED_
#define BOOST_ATOMIC_DETAIL_BITWISE_CAST_HPP_INCLUDED_

#include <cstddef>
#include <boost/atomic/detail/config.hpp>
#include <boost/atomic/detail/addressof.hpp>
#include <boost/atomic/detail/string_ops.hpp>
#include <boost/atomic/detail/type_traits/integral_constant.hpp>

#ifdef BOOST_HAS_PRAGMA_ONCE
#pragma once
#endif

namespace boost {
namespace atomics {
namespace detail {

template< std::size_t FromSize, typename To >
BOOST_FORCEINLINE void clear_padding(To& to, atomics::detail::true_type) BOOST_NOEXCEPT
{
    BOOST_ATOMIC_DETAIL_MEMSET(reinterpret_cast< unsigned char* >(atomics::detail::addressof(to)) + FromSize, 0, sizeof(To) - FromSize);
}

template< std::size_t FromSize, typename To >
BOOST_FORCEINLINE void clear_padding(To&, atomics::detail::false_type) BOOST_NOEXCEPT
{
}

template< typename To, std::size_t FromSize, typename From >
BOOST_FORCEINLINE To bitwise_cast(From const& from) BOOST_NOEXCEPT
{
    To to;
    BOOST_ATOMIC_DETAIL_MEMCPY
    (
        atomics::detail::addressof(to),
        atomics::detail::addressof(from),
        (FromSize < sizeof(To) ? FromSize : sizeof(To))
    );
    atomics::detail::clear_padding< FromSize >(to, atomics::detail::integral_constant< bool, FromSize < sizeof(To) >());
    return to;
}

template< typename To, typename From >
BOOST_FORCEINLINE To bitwise_cast(From const& from) BOOST_NOEXCEPT
{
    return atomics::detail::bitwise_cast< To, sizeof(From) >(from);
}

} // namespace detail
} // namespace atomics
} // namespace boost

#endif // BOOST_ATOMIC_DETAIL_BITWISE_CAST_HPP_INCLUDED_
