# Supplementary material for: Accelerated somatic mutation calling for whole-genome and whole-exome sequencing data from heterogenous tumor samples
Source: Genome Res. 2024 Apr;34(4):633–41. doi: 10.1101/gr.278456.123 (PMC11146589; doi:10.1101/gr.278456.123)
Supplement: Supplement 12 [file Supplemental_source_code.zip › MuSE2_source_code/boost_1_70_0/boost/atomic/detail/config.hpp]

/*
 * Distributed under the Boost Software License, Version 1.0.
 * (See accompanying file LICENSE_1_0.txt or copy at
 * http://www.boost.org/LICENSE_1_0.txt)
 *
 * Copyright (c) 2012 Hartmut Kaiser
 * Copyright (c) 2014 Andrey Semashev
 */
/*!
 * \file   atomic/detail/config.hpp
 *
 * This header defines configuraion macros for Boost.Atomic
 */

#ifndef BOOST_ATOMIC_DETAIL_CONFIG_HPP_INCLUDED_
#define BOOST_ATOMIC_DETAIL_CONFIG_HPP_INCLUDED_

#include <boost/config.hpp>

#ifdef BOOST_HAS_PRAGMA_ONCE
#pragma once
#endif

#if defined(__CUDACC__)
// nvcc does not support alternatives ("q,m") in asm statement constraints
#define BOOST_ATOMIC_DETAIL_NO_ASM_CONSTRAINT_ALTERNATIVES
// nvcc does not support condition code register ("cc") clobber in asm statements
#define BOOST_ATOMIC_DETAIL_NO_ASM_CLOBBER_CC
#endif

#if !defined(BOOST_ATOMIC_DETAIL_NO_ASM_CLOBBER_CC)
#define BOOST_ATOMIC_DETAIL_ASM_CLOBBER_CC "cc"
#define BOOST_ATOMIC_DETAIL_ASM_CLOBBER_CC_COMMA "cc",
#else
#define BOOST_ATOMIC_DETAIL_ASM_CLOBBER_CC
#define BOOST_ATOMIC_DETAIL_ASM_CLOBBER_CC_COMMA
#endif

#if (defined(__i386__) || defined(__x86_64__)) && (defined(__clang__) || (defined(BOOST_GCC) && (BOOST_GCC+0) < 40500) || defined(__SUNPRO_CC))
// This macro indicates that the compiler does not support allocating eax:edx or rax:rdx register pairs ("A") in asm blocks
#define BOOST_ATOMIC_DETAIL_X86_NO_ASM_AX_DX_PAIRS
#endif

#if defined(__i386__) && (defined(__PIC__) || defined(__PIE__)) && !(defined(__clang__) || (defined(BOOST_GCC) && (BOOST_GCC+0) >= 50100))
// This macro indicates that asm blocks should preserve ebx value unchanged. Some compilers are able to maintain ebx themselves
// around the asm blocks. For those compilers we don't need to save/restore ebx in asm blocks.
#define BOOST_ATOMIC_DETAIL_X86_ASM_PRESERVE_EBX
#endif

#if defined(BOOST_NO_CXX11_HDR_TYPE_TRAITS)
#if !(defined(BOOST_LIBSTDCXX11) && (BOOST_LIBSTDCXX_VERSION+0) >= 40700) /* libstdc++ from gcc >= 4.7 in C++11 mode */
// This macro indicates that there is not even a basic <type_traits> standard header that is sufficient for most Boost.Atomic needs.
#define BOOST_ATOMIC_DETAIL_NO_CXX11_BASIC_HDR_TYPE_TRAITS
#endif
#endif // defined(BOOST_NO_CXX11_HDR_TYPE_TRAITS)

// Enable pointer/reference casts between storage and value when possible.
// Note: Despite that MSVC does not employ strict aliasing rules for optimizations
// and does not require an explicit markup for types that may alias, we still don't
// enable the optimization for this compiler because at least MSVC-8 and 9 are known
// to generate broken code sometimes when casts are used.
#define BOOST_ATOMIC_DETAIL_MAY_ALIAS BOOST_MAY_ALIAS
#if !defined(BOOST_NO_MAY_ALIAS)
#define BOOST_ATOMIC_DETAIL_STORAGE_TYPE_MAY_ALIAS
#endif

#if defined(__GCC_ASM_FLAG_OUTPUTS__)
// The compiler supports output values in flag registers.
// See: https://gcc.gnu.org/onlinedocs/gcc/Extended-Asm.html, Section 6.44.3.
#define BOOST_ATOMIC_DETAIL_ASM_HAS_FLAG_OUTPUTS
#endif

#if defined(__has_builtin)
#if __has_builtin(__builtin_constant_p)
#define BOOST_ATOMIC_DETAIL_IS_CONSTANT(x) __builtin_constant_p(x)
#endif
#elif defined(__GNUC__)
#define BOOST_ATOMIC_DETAIL_IS_CONSTANT(x) __builtin_constant_p(x)
#endif

#if !defined(BOOST_ATOMIC_DETAIL_IS_CONSTANT)
#define BOOST_ATOMIC_DETAIL_IS_CONSTANT(x) false
#endif

#if (defined(__BYTE_ORDER__) && defined(__FLOAT_WORD_ORDER__) && (__BYTE_ORDER__+0) == (__FLOAT_WORD_ORDER__+0)) ||\
    defined(__i386__) || defined(__x86_64__) || defined(_M_IX86) || defined(_M_X64)
// This macro indicates that integer and floating point endianness is the same
#define BOOST_ATOMIC_DETAIL_INT_FP_ENDIAN_MATCH
#endif

// Deprecated symbols markup
#if !defined(BOOST_ATOMIC_DETAIL_DEPRECATED) && defined(_MSC_VER)
#if (_MSC_VER) >= 1400
#define BOOST_ATOMIC_DETAIL_DEPRECATED(msg) __declspec(deprecated(msg))
#else
// MSVC 7.1 only supports the attribute without a message
#define BOOST_ATOMIC_DETAIL_DEPRECATED(msg) __declspec(deprecated)
#endif
#endif

#if !defined(BOOST_ATOMIC_DETAIL_DEPRECATED) && defined(__has_extension)
#if __has_extension(attribute_deprecated_with_message)
#define BOOST_ATOMIC_DETAIL_DEPRECATED(msg) __attribute__((deprecated(msg)))
#endif
#endif

// gcc since 4.5 supports deprecated attribute with a message; older versions support the attribute without a message.
// Oracle Studio 12.4 supports deprecated attribute with a message; this is the first release that supports the attribute.
#if !defined(BOOST_ATOMIC_DETAIL_DEPRECATED) && (\
    (defined(__GNUC__) && ((__GNUC__ + 0) * 100 + (__GNUC_MINOR__ + 0)) >= 405) ||\
    (defined(__SUNPRO_CC) && (__SUNPRO_CC + 0) >= 0x5130))
#define BOOST_ATOMIC_DETAIL_DEPRECATED(msg) __attribute__((deprecated(msg)))
#endif

#if !defined(BOOST_ATOMIC_DETAIL_DEPRECATED) && __cplusplus >= 201402
#define BOOST_ATOMIC_DETAIL_DEPRECATED(msg) [[deprecated(msg)]]
#endif

#if !defined(BOOST_ATOMIC_DETAIL_DEPRECATED) && defined(__GNUC__)
#define BOOST_ATOMIC_DETAIL_DEPRECATED(msg) __attribute__((deprecated))
#endif

#if !defined(BOOST_ATOMIC_DETAIL_DEPRECATED) && defined(__has_attribute)
#if __has_attribute(deprecated)
#define BOOST_ATOMIC_DETAIL_DEPRECATED(msg) __attribute__((deprecated))
#endif
#endif

#if !defined(BOOST_ATOMIC_DETAIL_DEPRECATED)
#define BOOST_ATOMIC_DETAIL_DEPRECATED(msg)
#endif

// In Boost.Atomic 1.67 we changed (op)_and_test methods to return true when the result is non-zero. This would be more consistent
// with the other names used in Boost.Atomic and the C++ standard library. Since the methods were announced as experimental and
// the previous behavior was released only in Boost 1.66, it was decided to change the result without changing the method names.
// By defining BOOST_ATOMIC_HIGHLIGHT_OP_AND_TEST the user has a way to highlight all uses of the affected functions so
// that it is easier to find and update the affected code (which is typically adding or removing negation of the result). This
// highlighting functionality is a temporary measure to help users upgrade from Boost 1.66 to newer Boost versions. It will
// be removed eventually.
//
// More info at:
// https://github.com/boostorg/atomic/issues/11
// http://boost.2283326.n4.nabble.com/atomic-op-and-test-naming-tc4701445.html
#if defined(BOOST_ATOMIC_HIGHLIGHT_OP_AND_TEST)
#define BOOST_ATOMIC_DETAIL_HIGHLIGHT_OP_AND_TEST BOOST_ATOMIC_DETAIL_DEPRECATED("Boost.Atomic 1.67 has changed (op)_and_test result to the opposite. The functions now return true when the result is non-zero. Please, verify your use of the operation and undefine BOOST_ATOMIC_HIGHLIGHT_OP_AND_TEST.")
#else
#define BOOST_ATOMIC_DETAIL_HIGHLIGHT_OP_AND_TEST
#endif

#endif // BOOST_ATOMIC_DETAIL_CONFIG_HPP_INCLUDED_
