# Supplementary material for: Accelerated somatic mutation calling for whole-genome and whole-exome sequencing data from heterogenous tumor samples
Source: Genome Res. 2024 Apr;34(4):633–41. doi: 10.1101/gr.278456.123 (PMC11146589; doi:10.1101/gr.278456.123)
Supplement: Supplement 12 [file Supplemental_source_code.zip › MuSE2_source_code/boost_1_70_0/boost/atomic/detail/ops_emulated.hpp]

/*
 * Distributed under the Boost Software License, Version 1.0.
 * (See accompanying file LICENSE_1_0.txt or copy at
 * http://www.boost.org/LICENSE_1_0.txt)
 *
 * Copyright (c) 2014 Andrey Semashev
 */
/*!
 * \file   atomic/detail/ops_emulated.hpp
 *
 * This header contains lockpool-based implementation of the \c operations template.
 */

#ifndef BOOST_ATOMIC_DETAIL_OPS_EMULATED_HPP_INCLUDED_
#define BOOST_ATOMIC_DETAIL_OPS_EMULATED_HPP_INCLUDED_

#include <cstddef>
#include <boost/memory_order.hpp>
#include <boost/atomic/detail/config.hpp>
#include <boost/atomic/detail/storage_type.hpp>
#include <boost/atomic/detail/operations_fwd.hpp>
#include <boost/atomic/detail/lockpool.hpp>
#include <boost/atomic/capabilities.hpp>

#ifdef BOOST_HAS_PRAGMA_ONCE
#pragma once
#endif

namespace boost {
namespace atomics {
namespace detail {

template< std::size_t Size, bool Signed >
struct emulated_operations
{
    typedef typename make_storage_type< Size >::type storage_type;
    typedef typename make_storage_type< Size >::aligned aligned_storage_type;

    static BOOST_CONSTEXPR_OR_CONST std::size_t storage_size = Size;
    static BOOST_CONSTEXPR_OR_CONST bool is_signed = Signed;
    static BOOST_CONSTEXPR_OR_CONST bool full_cas_based = false;

    static BOOST_CONSTEXPR_OR_CONST bool is_always_lock_free = false;

    static BOOST_FORCEINLINE void store(storage_type volatile& storage, storage_type v, memory_order) BOOST_NOEXCEPT
    {
        lockpool::scoped_lock lock(&storage);
        const_cast< storage_type& >(storage) = v;
    }

    static BOOST_FORCEINLINE storage_type load(storage_type const volatile& storage, memory_order) BOOST_NOEXCEPT
    {
        lockpool::scoped_lock lock(&storage);
        return const_cast< storage_type const& >(storage);
    }

    static BOOST_FORCEINLINE storage_type fetch_add(storage_type volatile& storage, storage_type v, memory_order) BOOST_NOEXCEPT
    {
        storage_type& s = const_cast< storage_type& >(storage);
        lockpool::scoped_lock lock(&storage);
        storage_type old_val = s;
        s += v;
        return old_val;
    }

    static BOOST_FORCEINLINE storage_type fetch_sub(storage_type volatile& storage, storage_type v, memory_order) BOOST_NOEXCEPT
    {
        storage_type& s = const_cast< storage_type& >(storage);
        lockpool::scoped_lock lock(&storage);
        storage_type old_val = s;
        s -= v;
        return old_val;
    }

    static BOOST_FORCEINLINE storage_type exchange(storage_type volatile& storage, storage_type v, memory_order) BOOST_NOEXCEPT
    {
        storage_type& s = const_cast< storage_type& >(storage);
        lockpool::scoped_lock lock(&storage);
        storage_type old_val = s;
        s = v;
        return old_val;
    }

    static BOOST_FORCEINLINE bool compare_exchange_strong(
        storage_type volatile& storage, storage_type& expected, storage_type desired, memory_order, memory_order) BOOST_NOEXCEPT
    {
        storage_type& s = const_cast< storage_type& >(storage);
        lockpool::scoped_lock lock(&storage);
        storage_type old_val = s;
        const bool res = old_val == expected;
        if (res)
            s = desired;
        expected = old_val;

        return res;
    }

    static BOOST_FORCEINLINE bool compare_exchange_weak(
        storage_type volatile& storage, storage_type& expected, storage_type desired, memory_order, memory_order) BOOST_NOEXCEPT
    {
        // Note: This function is the exact copy of compare_exchange_strong. The reason we're not just forwarding the call
        // is that MSVC-12 ICEs in this case.
        storage_type& s = const_cast< storage_type& >(storage);
        lockpool::scoped_lock lock(&storage);
        storage_type old_val = s;
        const bool res = old_val == expected;
        if (res)
            s = desired;
        expected = old_val;

        return res;
    }

    static BOOST_FORCEINLINE storage_type fetch_and(storage_type volatile& storage, storage_type v, memory_order) BOOST_NOEXCEPT
    {
        storage_type& s = const_cast< storage_type& >(storage);
        lockpool::scoped_lock lock(&storage);
        storage_type old_val = s;
        s &= v;
        return old_val;
    }

    static BOOST_FORCEINLINE storage_type fetch_or(storage_type volatile& storage, storage_type v, memory_order) BOOST_NOEXCEPT
    {
        storage_type& s = const_cast< storage_type& >(storage);
        lockpool::scoped_lock lock(&storage);
        storage_type old_val = s;
        s |= v;
        return old_val;
    }

    static BOOST_FORCEINLINE storage_type fetch_xor(storage_type volatile& storage, storage_type v, memory_order) BOOST_NOEXCEPT
    {
        storage_type& s = const_cast< storage_type& >(storage);
        lockpool::scoped_lock lock(&storage);
        storage_type old_val = s;
        s ^= v;
        return old_val;
    }

    static BOOST_FORCEINLINE bool test_and_set(storage_type volatile& storage, memory_order order) BOOST_NOEXCEPT
    {
        return !!exchange(storage, (storage_type)1, order);
    }

    static BOOST_FORCEINLINE void clear(storage_type volatile& storage, memory_order order) BOOST_NOEXCEPT
    {
        store(storage, (storage_type)0, order);
    }
};

template< std::size_t Size, bool Signed >
struct operations :
    public emulated_operations< Size, Signed >
{
};

} // namespace detail
} // namespace atomics
} // namespace boost

#endif // BOOST_ATOMIC_DETAIL_OPS_EMULATED_HPP_INCLUDED_
