# Supplementary material for: Accelerated somatic mutation calling for whole-genome and whole-exome sequencing data from heterogenous tumor samples
Source: Genome Res. 2024 Apr;34(4):633–41. doi: 10.1101/gr.278456.123 (PMC11146589; doi:10.1101/gr.278456.123)
Supplement: Supplement 12 [file Supplemental_source_code.zip › MuSE2_source_code/boost_1_70_0/boost/atomic/detail/ops_msvc_arm.hpp]

/*
 * Distributed under the Boost Software License, Version 1.0.
 * (See accompanying file LICENSE_1_0.txt or copy at
 * http://www.boost.org/LICENSE_1_0.txt)
 *
 * Copyright (c) 2009 Helge Bahmann
 * Copyright (c) 2012 Tim Blechmann
 * Copyright (c) 2014 Andrey Semashev
 */
/*!
 * \file   atomic/detail/ops_msvc_arm.hpp
 *
 * This header contains implementation of the \c operations template.
 */

#ifndef BOOST_ATOMIC_DETAIL_OPS_MSVC_ARM_HPP_INCLUDED_
#define BOOST_ATOMIC_DETAIL_OPS_MSVC_ARM_HPP_INCLUDED_

#include <intrin.h>
#include <cstddef>
#include <boost/memory_order.hpp>
#include <boost/atomic/detail/config.hpp>
#include <boost/atomic/detail/interlocked.hpp>
#include <boost/atomic/detail/storage_type.hpp>
#include <boost/atomic/detail/operations_fwd.hpp>
#include <boost/atomic/detail/type_traits/make_signed.hpp>
#include <boost/atomic/capabilities.hpp>
#include <boost/atomic/detail/ops_msvc_common.hpp>

#ifdef BOOST_HAS_PRAGMA_ONCE
#pragma once
#endif

#define BOOST_ATOMIC_DETAIL_ARM_LOAD8(p) __iso_volatile_load8((const volatile __int8*)(p))
#define BOOST_ATOMIC_DETAIL_ARM_LOAD16(p) __iso_volatile_load16((const volatile __int16*)(p))
#define BOOST_ATOMIC_DETAIL_ARM_LOAD32(p) __iso_volatile_load32((const volatile __int32*)(p))
#define BOOST_ATOMIC_DETAIL_ARM_LOAD64(p) __iso_volatile_load64((const volatile __int64*)(p))
#define BOOST_ATOMIC_DETAIL_ARM_STORE8(p, v) __iso_volatile_store8((volatile __int8*)(p), (__int8)(v))
#define BOOST_ATOMIC_DETAIL_ARM_STORE16(p, v) __iso_volatile_store16((volatile __int16*)(p), (__int16)(v))
#define BOOST_ATOMIC_DETAIL_ARM_STORE32(p, v) __iso_volatile_store32((volatile __int32*)(p), (__int32)(v))
#define BOOST_ATOMIC_DETAIL_ARM_STORE64(p, v) __iso_volatile_store64((volatile __int64*)(p), (__int64)(v))

namespace boost {
namespace atomics {
namespace detail {

// A note about memory_order_consume. Technically, this architecture allows to avoid
// unnecessary memory barrier after consume load since it supports data dependency ordering.
// However, some compiler optimizations may break a seemingly valid code relying on data
// dependency tracking by injecting bogus branches to aid out of order execution.
// This may happen not only in Boost.Atomic code but also in user's code, which we have no
// control of. See this thread: http://lists.boost.org/Archives/boost/2014/06/213890.php.
// For this reason we promote memory_order_consume to memory_order_acquire.

struct msvc_arm_operations_base
{
    static BOOST_CONSTEXPR_OR_CONST bool full_cas_based = false;
    static BOOST_CONSTEXPR_OR_CONST bool is_always_lock_free = true;

    static BOOST_FORCEINLINE void hardware_full_fence() BOOST_NOEXCEPT
    {
        __dmb(0xB); // _ARM_BARRIER_ISH, see armintr.h from MSVC 11 and later
    }

    static BOOST_FORCEINLINE void fence_before_store(memory_order order) BOOST_NOEXCEPT
    {
        BOOST_ATOMIC_DETAIL_COMPILER_BARRIER();

        if ((static_cast< unsigned int >(order) & static_cast< unsigned int >(memory_order_release)) != 0u)
            hardware_full_fence();

        BOOST_ATOMIC_DETAIL_COMPILER_BARRIER();
    }

    static BOOST_FORCEINLINE void fence_after_store(memory_order order) BOOST_NOEXCEPT
    {
        BOOST_ATOMIC_DETAIL_COMPILER_BARRIER();

        if (order == memory_order_seq_cst)
            hardware_full_fence();

        BOOST_ATOMIC_DETAIL_COMPILER_BARRIER();
    }

    static BOOST_FORCEINLINE void fence_after_load(memory_order order) BOOST_NOEXCEPT
    {
        BOOST_ATOMIC_DETAIL_COMPILER_BARRIER();

        if ((static_cast< unsigned int >(order) & (static_cast< unsigned int >(memory_order_consume) | static_cast< unsigned int >(memory_order_acquire))) != 0u)
            hardware_full_fence();

        BOOST_ATOMIC_DETAIL_COMPILER_BARRIER();
    }

    static BOOST_FORCEINLINE BOOST_CONSTEXPR memory_order cas_common_order(memory_order success_order, memory_order failure_order) BOOST_NOEXCEPT
    {
        // Combine order flags together and promote memory_order_consume to memory_order_acquire
        return static_cast< memory_order >(((static_cast< unsigned int >(failure_order) | static_cast< unsigned int >(success_order)) & ~static_cast< unsigned int >(memory_order_consume))
            | (((static_cast< unsigned int >(failure_order) | static_cast< unsigned int >(success_order)) & static_cast< unsigned int >(memory_order_consume)) << 1u));
    }
};

template< std::size_t Size, bool Signed, typename Derived >
struct msvc_arm_operations :
    public msvc_arm_operations_base
{
    typedef typename make_storage_type< Size >::type storage_type;
    typedef typename make_storage_type< Size >::aligned aligned_storage_type;

    static BOOST_CONSTEXPR_OR_CONST std::size_t storage_size = Size;
    static BOOST_CONSTEXPR_OR_CONST bool is_signed = Signed;

    static BOOST_FORCEINLINE storage_type fetch_sub(storage_type volatile& storage, storage_type v, memory_order order) BOOST_NOEXCEPT
    {
        typedef typename boost::atomics::detail::make_signed< storage_type >::type signed_storage_type;
        return Derived::fetch_add(storage, static_cast< storage_type >(-static_cast< signed_storage_type >(v)), order);
    }

    static BOOST_FORCEINLINE bool compare_exchange_weak(
        storage_type volatile& storage, storage_type& expected, storage_type desired, memory_order success_order, memory_order failure_order) BOOST_NOEXCEPT
    {
        return Derived::compare_exchange_strong(storage, expected, desired, success_order, failure_order);
    }

    static BOOST_FORCEINLINE bool test_and_set(storage_type volatile& storage, memory_order order) BOOST_NOEXCEPT
    {
        return !!Derived::exchange(storage, (storage_type)1, order);
    }

    static BOOST_FORCEINLINE void clear(storage_type volatile& storage, memory_order order) BOOST_NOEXCEPT
    {
        Derived::store(storage, (storage_type)0, order);
    }
};

template< bool Signed >
struct operations< 1u, Signed > :
    public msvc_arm_operations< 1u, Signed, operations< 1u, Signed > >
{
    typedef msvc_arm_operations< 1u, Signed, operations< 1u, Signed > > base_type;
    typedef typename base_type::storage_type storage_type;

    static BOOST_FORCEINLINE void store(storage_type volatile& storage, storage_type v, memory_order order) BOOST_NOEXCEPT
    {
        base_type::fence_before_store(order);
        BOOST_ATOMIC_DETAIL_ARM_STORE8(&storage, v);
        base_type::fence_after_store(order);
    }

    static BOOST_FORCEINLINE storage_type load(storage_type const volatile& storage, memory_order order) BOOST_NOEXCEPT
    {
        storage_type v = BOOST_ATOMIC_DETAIL_ARM_LOAD8(&storage);
        base_type::fence_after_load(order);
        return v;
    }

    static BOOST_FORCEINLINE storage_type fetch_add(storage_type volatile& storage, storage_type v, memory_order order) BOOST_NOEXCEPT
    {
        switch (order)
        {
        case memory_order_relaxed:
            v = static_cast< storage_type >(BOOST_ATOMIC_INTERLOCKED_EXCHANGE_ADD8_RELAXED(&storage, v));
            break;
        case memory_order_consume:
        case memory_order_acquire:
            v = static_cast< storage_type >(BOOST_ATOMIC_INTERLOCKED_EXCHANGE_ADD8_ACQUIRE(&storage, v));
            break;
        case memory_order_release:
            v = static_cast< storage_type >(BOOST_ATOMIC_INTERLOCKED_EXCHANGE_ADD8_RELEASE(&storage, v));
            break;
        case memory_order_acq_rel:
        case memory_order_seq_cst:
        default:
            v = static_cast< storage_type >(BOOST_ATOMIC_INTERLOCKED_EXCHANGE_ADD8(&storage, v));
            break;
        }
        return v;
    }

    static BOOST_FORCEINLINE storage_type exchange(storage_type volatile& storage, storage_type v, memory_order order) BOOST_NOEXCEPT
    {
        switch (order)
        {
        case memory_order_relaxed:
            v = static_cast< storage_type >(BOOST_ATOMIC_INTERLOCKED_EXCHANGE8_RELAXED(&storage, v));
            break;
        case memory_order_consume:
        case memory_order_acquire:
            v = static_cast< storage_type >(BOOST_ATOMIC_INTERLOCKED_EXCHANGE8_ACQUIRE(&storage, v));
            break;
        case memory_order_release:
            v = static_cast< storage_type >(BOOST_ATOMIC_INTERLOCKED_EXCHANGE8_RELEASE(&storage, v));
            break;
        case memory_order_acq_rel:
        case memory_order_seq_cst:
        default:
            v = static_cast< storage_type >(BOOST_ATOMIC_INTERLOCKED_EXCHANGE8(&storage, v));
            break;
        }
        return v;
    }

    static BOOST_FORCEINLINE bool compare_exchange_strong(
        storage_type volatile& storage, storage_type& expected, storage_type desired, memory_order success_order, memory_order failure_order) BOOST_NOEXCEPT
    {
        storage_type previous = expected, old_val;

        switch (cas_common_order(success_order, failure_order))
        {
        case memory_order_relaxed:
            old_val = static_cast< storage_type >(BOOST_ATOMIC_INTERLOCKED_COMPARE_EXCHANGE8_RELAXED(&storage, desired, previous));
            break;
        case memory_order_consume:
        case memory_order_acquire:
            old_val = static_cast< storage_type >(BOOST_ATOMIC_INTERLOCKED_COMPARE_EXCHANGE8_ACQUIRE(&storage, desired, previous));
            break;
        case memory_order_release:
            old_val = static_cast< storage_type >(BOOST_ATOMIC_INTERLOCKED_COMPARE_EXCHANGE8_RELEASE(&storage, desired, previous));
            break;
        case memory_order_acq_rel:
        case memory_order_seq_cst:
        default:
            old_val = static_cast< storage_type >(BOOST_ATOMIC_INTERLOCKED_COMPARE_EXCHANGE8(&storage, desired, previous));
            break;
        }
        expected = old_val;

        return (previous == old_val);
    }

    static BOOST_FORCEINLINE storage_type fetch_and(storage_type volatile& storage, storage_type v, memory_order order) BOOST_NOEXCEPT
    {
        switch (order)
        {
        case memory_order_relaxed:
            v = static_cast< storage_type >(BOOST_ATOMIC_INTERLOCKED_AND8_RELAXED(&storage, v));
            break;
        case memory_order_consume:
        case memory_order_acquire:
            v = static_cast< storage_type >(BOOST_ATOMIC_INTERLOCKED_AND8_ACQUIRE(&storage, v));
            break;
        case memory_order_release:
            v = static_cast< storage_type >(BOOST_ATOMIC_INTERLOCKED_AND8_RELEASE(&storage, v));
            break;
        case memory_order_acq_rel:
        case memory_order_seq_cst:
        default:
            v = static_cast< storage_type >(BOOST_ATOMIC_INTERLOCKED_AND8(&storage, v));
            break;
        }
        return v;
    }

    static BOOST_FORCEINLINE storage_type fetch_or(storage_type volatile& storage, storage_type v, memory_order order) BOOST_NOEXCEPT
    {
        switch (order)
        {
        case memory_order_relaxed:
            v = static_cast< storage_type >(BOOST_ATOMIC_INTERLOCKED_OR8_RELAXED(&storage, v));
            break;
        case memory_order_consume:
        case memory_order_acquire:
            v = static_cast< storage_type >(BOOST_ATOMIC_INTERLOCKED_OR8_ACQUIRE(&storage, v));
            break;
        case memory_order_release:
            v = static_cast< storage_type >(BOOST_ATOMIC_INTERLOCKED_OR8_RELEASE(&storage, v));
            break;
        case memory_order_acq_rel:
        case memory_order_seq_cst:
        default:
            v = static_cast< storage_type >(BOOST_ATOMIC_INTERLOCKED_OR8(&storage, v));
            break;
        }
        return v;
    }

    static BOOST_FORCEINLINE storage_type fetch_xor(storage_type volatile& storage, storage_type v, memory_order order) BOOST_NOEXCEPT
    {
        switch (order)
        {
        case memory_order_relaxed:
            v = static_cast< storage_type >(BOOST_ATOMIC_INTERLOCKED_XOR8_RELAXED(&storage, v));
            break;
        case memory_order_consume:
        case memory_order_acquire:
            v = static_cast< storage_type >(BOOST_ATOMIC_INTERLOCKED_XOR8_ACQUIRE(&storage, v));
            break;
        case memory_order_release:
            v = static_cast< storage_type >(BOOST_ATOMIC_INTERLOCKED_XOR8_RELEASE(&storage, v));
            break;
        case memory_order_acq_rel:
        case memory_order_seq_cst:
        default:
            v = static_cast< storage_type >(BOOST_ATOMIC_INTERLOCKED_XOR8(&storage, v));
            break;
        }
        return v;
    }
};

template< bool Signed >
struct operations< 2u, Signed > :
    public msvc_arm_operations< 2u, Signed, operations< 2u, Signed > >
{
    typedef msvc_arm_operations< 2u, Signed, operations< 2u, Signed > > base_type;
    typedef typename base_type::storage_type storage_type;

    static BOOST_FORCEINLINE void store(storage_type volatile& storage, storage_type v, memory_order order) BOOST_NOEXCEPT
    {
        base_type::fence_before_store(order);
        BOOST_ATOMIC_DETAIL_ARM_STORE16(&storage, v);
        base_type::fence_after_store(order);
    }

    static BOOST_FORCEINLINE storage_type load(storage_type const volatile& storage, memory_order order) BOOST_NOEXCEPT
    {
        storage_type v = BOOST_ATOMIC_DETAIL_ARM_LOAD16(&storage);
        base_type::fence_after_load(order);
        return v;
    }

    static BOOST_FORCEINLINE storage_type fetch_add(storage_type volatile& storage, storage_type v, memory_order order) BOOST_NOEXCEPT
    {
        switch (order)
        {
        case memory_order_relaxed:
            v = static_cast< storage_type >(BOOST_ATOMIC_INTERLOCKED_EXCHANGE_ADD16_RELAXED(&storage, v));
            break;
        case memory_order_consume:
        case memory_order_acquire:
            v = static_cast< storage_type >(BOOST_ATOMIC_INTERLOCKED_EXCHANGE_ADD16_ACQUIRE(&storage, v));
            break;
        case memory_order_release:
            v = static_cast< storage_type >(BOOST_ATOMIC_INTERLOCKED_EXCHANGE_ADD16_RELEASE(&storage, v));
            break;
        case memory_order_acq_rel:
        case memory_order_seq_cst:
        default:
            v = static_cast< storage_type >(BOOST_ATOMIC_INTERLOCKED_EXCHANGE_ADD16(&storage, v));
            break;
        }
        return v;
    }

    static BOOST_FORCEINLINE storage_type exchange(storage_type volatile& storage, storage_type v, memory_order order) BOOST_NOEXCEPT
    {
        switch (order)
        {
        case memory_order_relaxed:
            v = static_cast< storage_type >(BOOST_ATOMIC_INTERLOCKED_EXCHANGE16_RELAXED(&storage, v));
            break;
        case memory_order_consume:
        case memory_order_acquire:
            v = static_cast< storage_type >(BOOST_ATOMIC_INTERLOCKED_EXCHANGE16_ACQUIRE(&storage, v));
            break;
        case memory_order_release:
            v = static_cast< storage_type >(BOOST_ATOMIC_INTERLOCKED_EXCHANGE16_RELEASE(&storage, v));
            break;
        case memory_order_acq_rel:
        case memory_order_seq_cst:
        default:
            v = static_cast< storage_type >(BOOST_ATOMIC_INTERLOCKED_EXCHANGE16(&storage, v));
            break;
        }
        return v;
    }

    static BOOST_FORCEINLINE bool compare_exchange_strong(
        storage_type volatile& storage, storage_type& expected, storage_type desired, memory_order success_order, memory_order failure_order) BOOST_NOEXCEPT
    {
        storage_type previous = expected, old_val;

        switch (cas_common_order(success_order, failure_order))
        {
        case memory_order_relaxed:
            old_val = static_cast< storage_type >(BOOST_ATOMIC_INTERLOCKED_COMPARE_EXCHANGE16_RELAXED(&storage, desired, previous));
            break;
        case memory_order_consume:
        case memory_order_acquire:
            old_val = static_cast< storage_type >(BOOST_ATOMIC_INTERLOCKED_COMPARE_EXCHANGE16_ACQUIRE(&storage, desired, previous));
            break;
        case memory_order_release:
            old_val = static_cast< storage_type >(BOOST_ATOMIC_INTERLOCKED_COMPARE_EXCHANGE16_RELEASE(&storage, desired, previous));
            break;
        case memory_order_acq_rel:
        case memory_order_seq_cst:
        default:
            old_val = static_cast< storage_type >(BOOST_ATOMIC_INTERLOCKED_COMPARE_EXCHANGE16(&storage, desired, previous));
            break;
        }
        expected = old_val;

        return (previous == old_val);
    }

    static BOOST_FORCEINLINE storage_type fetch_and(storage_type volatile& storage, storage_type v, memory_order order) BOOST_NOEXCEPT
    {
        switch (order)
        {
        case memory_order_relaxed:
            v = static_cast< storage_type >(BOOST_ATOMIC_INTERLOCKED_AND16_RELAXED(&storage, v));
            break;
        case memory_order_consume:
        case memory_order_acquire:
            v = static_cast< storage_type >(BOOST_ATOMIC_INTERLOCKED_AND16_ACQUIRE(&storage, v));
            break;
        case memory_order_release:
            v = static_cast< storage_type >(BOOST_ATOMIC_INTERLOCKED_AND16_RELEASE(&storage, v));
            break;
        case memory_order_acq_rel:
        case memory_order_seq_cst:
        default:
            v = static_cast< storage_type >(BOOST_ATOMIC_INTERLOCKED_AND16(&storage, v));
            break;
        }
        return v;
    }

    static BOOST_FORCEINLINE storage_type fetch_or(storage_type volatile& storage, storage_type v, memory_order order) BOOST_NOEXCEPT
    {
        switch (order)
        {
        case memory_order_relaxed:
            v = static_cast< storage_type >(BOOST_ATOMIC_INTERLOCKED_OR16_RELAXED(&storage, v));
            break;
        case memory_order_consume:
        case memory_order_acquire:
            v = static_cast< storage_type >(BOOST_ATOMIC_INTERLOCKED_OR16_ACQUIRE(&storage, v));
            break;
        case memory_order_release:
            v = static_cast< storage_type >(BOOST_ATOMIC_INTERLOCKED_OR16_RELEASE(&storage, v));
            break;
        case memory_order_acq_rel:
        case memory_order_seq_cst:
        default:
            v = static_cast< storage_type >(BOOST_ATOMIC_INTERLOCKED_OR16(&storage, v));
            break;
        }
        return v;
    }

    static BOOST_FORCEINLINE storage_type fetch_xor(storage_type volatile& storage, storage_type v, memory_order order) BOOST_NOEXCEPT
    {
        switch (order)
        {
        case memory_order_relaxed:
            v = static_cast< storage_type >(BOOST_ATOMIC_INTERLOCKED_XOR16_RELAXED(&storage, v));
            break;
        case memory_order_consume:
        case memory_order_acquire:
            v = static_cast< storage_type >(BOOST_ATOMIC_INTERLOCKED_XOR16_ACQUIRE(&storage, v));
            break;
        case memory_order_release:
            v = static_cast< storage_type >(BOOST_ATOMIC_INTERLOCKED_XOR16_RELEASE(&storage, v));
            break;
        case memory_order_acq_rel:
        case memory_order_seq_cst:
        default:
            v = static_cast< storage_type >(BOOST_ATOMIC_INTERLOCKED_XOR16(&storage, v));
            break;
        }
        return v;
    }
};

template< bool Signed >
struct operations< 4u, Signed > :
    public msvc_arm_operations< 4u, Signed, operations< 4u, Signed > >
{
    typedef msvc_arm_operations< 4u, Signed, operations< 4u, Signed > > base_type;
    typedef typename base_type::storage_type storage_type;

    static BOOST_FORCEINLINE void store(storage_type volatile& storage, storage_type v, memory_order order) BOOST_NOEXCEPT
    {
        base_type::fence_before_store(order);
        BOOST_ATOMIC_DETAIL_ARM_STORE32(&storage, v);
        base_type::fence_after_store(order);
    }

    static BOOST_FORCEINLINE storage_type load(storage_type const volatile& storage, memory_order order) BOOST_NOEXCEPT
    {
        storage_type v = BOOST_ATOMIC_DETAIL_ARM_LOAD32(&storage);
        base_type::fence_after_load(order);
        return v;
    }

    static BOOST_FORCEINLINE storage_type fetch_add(storage_type volatile& storage, storage_type v, memory_order order) BOOST_NOEXCEPT
    {
        switch (order)
        {
        case memory_order_relaxed:
            v = static_cast< storage_type >(BOOST_ATOMIC_INTERLOCKED_EXCHANGE_ADD_RELAXED(&storage, v));
            break;
        case memory_order_consume:
        case memory_order_acquire:
            v = static_cast< storage_type >(BOOST_ATOMIC_INTERLOCKED_EXCHANGE_ADD_ACQUIRE(&storage, v));
            break;
        case memory_order_release:
            v = static_cast< storage_type >(BOOST_ATOMIC_INTERLOCKED_EXCHANGE_ADD_RELEASE(&storage, v));
            break;
        case memory_order_acq_rel:
        case memory_order_seq_cst:
        default:
            v = static_cast< storage_type >(BOOST_ATOMIC_INTERLOCKED_EXCHANGE_ADD(&storage, v));
            break;
        }
        return v;
    }

    static BOOST_FORCEINLINE storage_type exchange(storage_type volatile& storage, storage_type v, memory_order order) BOOST_NOEXCEPT
    {
        switch (order)
        {
        case memory_order_relaxed:
            v = static_cast< storage_type >(BOOST_ATOMIC_INTERLOCKED_EXCHANGE_RELAXED(&storage, v));
            break;
        case memory_order_consume:
        case memory_order_acquire:
            v = static_cast< storage_type >(BOOST_ATOMIC_INTERLOCKED_EXCHANGE_ACQUIRE(&storage, v));
            break;
        case memory_order_release:
            v = static_cast< storage_type >(BOOST_ATOMIC_INTERLOCKED_EXCHANGE_RELEASE(&storage, v));
            break;
        case memory_order_acq_rel:
        case memory_order_seq_cst:
        default:
            v = static_cast< storage_type >(BOOST_ATOMIC_INTERLOCKED_EXCHANGE(&storage, v));
            break;
        }
        return v;
    }

    static BOOST_FORCEINLINE bool compare_exchange_strong(
        storage_type volatile& storage, storage_type& expected, storage_type desired, memory_order success_order, memory_order failure_order) BOOST_NOEXCEPT
    {
        storage_type previous = expected, old_val;

        switch (cas_common_order(success_order, failure_order))
        {
        case memory_order_relaxed:
            old_val = static_cast< storage_type >(BOOST_ATOMIC_INTERLOCKED_COMPARE_EXCHANGE_RELAXED(&storage, desired, previous));
            break;
        case memory_order_consume:
        case memory_order_acquire:
            old_val = static_cast< storage_type >(BOOST_ATOMIC_INTERLOCKED_COMPARE_EXCHANGE_ACQUIRE(&storage, desired, previous));
            break;
        case memory_order_release:
            old_val = static_cast< storage_type >(BOOST_ATOMIC_INTERLOCKED_COMPARE_EXCHANGE_RELEASE(&storage, desired, previous));
            break;
        case memory_order_acq_rel:
        case memory_order_seq_cst:
        default:
            old_val = static_cast< storage_type >(BOOST_ATOMIC_INTERLOCKED_COMPARE_EXCHANGE(&storage, desired, previous));
            break;
        }
        expected = old_val;

        return (previous == old_val);
    }

    static BOOST_FORCEINLINE storage_type fetch_and(storage_type volatile& storage, storage_type v, memory_order order) BOOST_NOEXCEPT
    {
        switch (order)
        {
        case memory_order_relaxed:
            v = static_cast< storage_type >(BOOST_ATOMIC_INTERLOCKED_AND_RELAXED(&storage, v));
            break;
        case memory_order_consume:
        case memory_order_acquire:
            v = static_cast< storage_type >(BOOST_ATOMIC_INTERLOCKED_AND_ACQUIRE(&storage, v));
            break;
        case memory_order_release:
            v = static_cast< storage_type >(BOOST_ATOMIC_INTERLOCKED_AND_RELEASE(&storage, v));
            break;
        case memory_order_acq_rel:
        case memory_order_seq_cst:
        default:
            v = static_cast< storage_type >(BOOST_ATOMIC_INTERLOCKED_AND(&storage, v));
            break;
        }
        return v;
    }

    static BOOST_FORCEINLINE storage_type fetch_or(storage_type volatile& storage, storage_type v, memory_order order) BOOST_NOEXCEPT
    {
        switch (order)
        {
        case memory_order_relaxed:
            v = static_cast< storage_type >(BOOST_ATOMIC_INTERLOCKED_OR_RELAXED(&storage, v));
            break;
        case memory_order_consume:
        case memory_order_acquire:
            v = static_cast< storage_type >(BOOST_ATOMIC_INTERLOCKED_OR_ACQUIRE(&storage, v));
            break;
        case memory_order_release:
            v = static_cast< storage_type >(BOOST_ATOMIC_INTERLOCKED_OR_RELEASE(&storage, v));
            break;
        case memory_order_acq_rel:
        case memory_order_seq_cst:
        default:
            v = static_cast< storage_type >(BOOST_ATOMIC_INTERLOCKED_OR(&storage, v));
            break;
        }
        return v;
    }

    static BOOST_FORCEINLINE storage_type fetch_xor(storage_type volatile& storage, storage_type v, memory_order order) BOOST_NOEXCEPT
    {
        switch (order)
        {
        case memory_order_relaxed:
            v = static_cast< storage_type >(BOOST_ATOMIC_INTERLOCKED_XOR_RELAXED(&storage, v));
            break;
        case memory_order_consume:
        case memory_order_acquire:
            v = static_cast< storage_type >(BOOST_ATOMIC_INTERLOCKED_XOR_ACQUIRE(&storage, v));
            break;
        case memory_order_release:
            v = static_cast< storage_type >(BOOST_ATOMIC_INTERLOCKED_XOR_RELEASE(&storage, v));
            break;
        case memory_order_acq_rel:
        case memory_order_seq_cst:
        default:
            v = static_cast< storage_type >(BOOST_ATOMIC_INTERLOCKED_XOR(&storage, v));
            break;
        }
        return v;
    }
};

template< bool Signed >
struct operations< 8u, Signed > :
    public msvc_arm_operations< 8u, Signed, operations< 8u, Signed > >
{
    typedef msvc_arm_operations< 8u, Signed, operations< 8u, Signed > > base_type;
    typedef typename base_type::storage_type storage_type;

    static BOOST_FORCEINLINE void store(storage_type volatile& storage, storage_type v, memory_order order) BOOST_NOEXCEPT
    {
        base_type::fence_before_store(order);
        BOOST_ATOMIC_DETAIL_ARM_STORE64(&storage, v);
        base_type::fence_after_store(order);
    }

    static BOOST_FORCEINLINE storage_type load(storage_type const volatile& storage, memory_order order) BOOST_NOEXCEPT
    {
        storage_type v = BOOST_ATOMIC_DETAIL_ARM_LOAD64(&storage);
        base_type::fence_after_load(order);
        return v;
    }

    static BOOST_FORCEINLINE storage_type fetch_add(storage_type volatile& storage, storage_type v, memory_order order) BOOST_NOEXCEPT
    {
        switch (order)
        {
        case memory_order_relaxed:
            v = static_cast< storage_type >(BOOST_ATOMIC_INTERLOCKED_EXCHANGE_ADD64_RELAXED(&storage, v));
            break;
        case memory_order_consume:
        case memory_order_acquire:
            v = static_cast< storage_type >(BOOST_ATOMIC_INTERLOCKED_EXCHANGE_ADD64_ACQUIRE(&storage, v));
            break;
        case memory_order_release:
            v = static_cast< storage_type >(BOOST_ATOMIC_INTERLOCKED_EXCHANGE_ADD64_RELEASE(&storage, v));
            break;
        case memory_order_acq_rel:
        case memory_order_seq_cst:
        default:
            v = static_cast< storage_type >(BOOST_ATOMIC_INTERLOCKED_EXCHANGE_ADD64(&storage, v));
            break;
        }
        return v;
    }

    static BOOST_FORCEINLINE storage_type exchange(storage_type volatile& storage, storage_type v, memory_order order) BOOST_NOEXCEPT
    {
        switch (order)
        {
        case memory_order_relaxed:
            v = static_cast< storage_type >(BOOST_ATOMIC_INTERLOCKED_EXCHANGE64_RELAXED(&storage, v));
            break;
        case memory_order_consume:
        case memory_order_acquire:
            v = static_cast< storage_type >(BOOST_ATOMIC_INTERLOCKED_EXCHANGE64_ACQUIRE(&storage, v));
            break;
        case memory_order_release:
            v = static_cast< storage_type >(BOOST_ATOMIC_INTERLOCKED_EXCHANGE64_RELEASE(&storage, v));
            break;
        case memory_order_acq_rel:
        case memory_order_seq_cst:
        default:
            v = static_cast< storage_type >(BOOST_ATOMIC_INTERLOCKED_EXCHANGE64(&storage, v));
            break;
        }
        return v;
    }

    static BOOST_FORCEINLINE bool compare_exchange_strong(
        storage_type volatile& storage, storage_type& expected, storage_type desired, memory_order success_order, memory_order failure_order) BOOST_NOEXCEPT
    {
        storage_type previous = expected, old_val;

        switch (cas_common_order(success_order, failure_order))
        {
        case memory_order_relaxed:
            old_val = static_cast< storage_type >(BOOST_ATOMIC_INTERLOCKED_COMPARE_EXCHANGE64_RELAXED(&storage, desired, previous));
            break;
        case memory_order_consume:
        case memory_order_acquire:
            old_val = static_cast< storage_type >(BOOST_ATOMIC_INTERLOCKED_COMPARE_EXCHANGE64_ACQUIRE(&storage, desired, previous));
            break;
        case memory_order_release:
            old_val = static_cast< storage_type >(BOOST_ATOMIC_INTERLOCKED_COMPARE_EXCHANGE64_RELEASE(&storage, desired, previous));
            break;
        case memory_order_acq_rel:
        case memory_order_seq_cst:
        default:
            old_val = static_cast< storage_type >(BOOST_ATOMIC_INTERLOCKED_COMPARE_EXCHANGE64(&storage, desired, previous));
            break;
        }
        expected = old_val;

        return (previous == old_val);
    }

    static BOOST_FORCEINLINE storage_type fetch_and(storage_type volatile& storage, storage_type v, memory_order order) BOOST_NOEXCEPT
    {
        switch (order)
        {
        case memory_order_relaxed:
            v = static_cast< storage_type >(BOOST_ATOMIC_INTERLOCKED_AND64_RELAXED(&storage, v));
            break;
        case memory_order_consume:
        case memory_order_acquire:
            v = static_cast< storage_type >(BOOST_ATOMIC_INTERLOCKED_AND64_ACQUIRE(&storage, v));
            break;
        case memory_order_release:
            v = static_cast< storage_type >(BOOST_ATOMIC_INTERLOCKED_AND64_RELEASE(&storage, v));
            break;
        case memory_order_acq_rel:
        case memory_order_seq_cst:
        default:
            v = static_cast< storage_type >(BOOST_ATOMIC_INTERLOCKED_AND64(&storage, v));
            break;
        }
        return v;
    }

    static BOOST_FORCEINLINE storage_type fetch_or(storage_type volatile& storage, storage_type v, memory_order order) BOOST_NOEXCEPT
    {
        switch (order)
        {
        case memory_order_relaxed:
            v = static_cast< storage_type >(BOOST_ATOMIC_INTERLOCKED_OR64_RELAXED(&storage, v));
            break;
        case memory_order_consume:
        case memory_order_acquire:
            v = static_cast< storage_type >(BOOST_ATOMIC_INTERLOCKED_OR64_ACQUIRE(&storage, v));
            break;
        case memory_order_release:
            v = static_cast< storage_type >(BOOST_ATOMIC_INTERLOCKED_OR64_RELEASE(&storage, v));
            break;
        case memory_order_acq_rel:
        case memory_order_seq_cst:
        default:
            v = static_cast< storage_type >(BOOST_ATOMIC_INTERLOCKED_OR64(&storage, v));
            break;
        }
        return v;
    }

    static BOOST_FORCEINLINE storage_type fetch_xor(storage_type volatile& storage, storage_type v, memory_order order) BOOST_NOEXCEPT
    {
        switch (order)
        {
        case memory_order_relaxed:
            v = static_cast< storage_type >(BOOST_ATOMIC_INTERLOCKED_XOR64_RELAXED(&storage, v));
            break;
        case memory_order_consume:
        case memory_order_acquire:
            v = static_cast< storage_type >(BOOST_ATOMIC_INTERLOCKED_XOR64_ACQUIRE(&storage, v));
            break;
        case memory_order_release:
            v = static_cast< storage_type >(BOOST_ATOMIC_INTERLOCKED_XOR64_RELEASE(&storage, v));
            break;
        case memory_order_acq_rel:
        case memory_order_seq_cst:
        default:
            v = static_cast< storage_type >(BOOST_ATOMIC_INTERLOCKED_XOR64(&storage, v));
            break;
        }
        return v;
    }
};


BOOST_FORCEINLINE void thread_fence(memory_order order) BOOST_NOEXCEPT
{
    BOOST_ATOMIC_DETAIL_COMPILER_BARRIER();
    if (order != memory_order_relaxed)
        msvc_arm_operations_base::hardware_full_fence();
    BOOST_ATOMIC_DETAIL_COMPILER_BARRIER();
}

BOOST_FORCEINLINE void signal_fence(memory_order order) BOOST_NOEXCEPT
{
    if (order != memory_order_relaxed)
        BOOST_ATOMIC_DETAIL_COMPILER_BARRIER();
}

} // namespace detail
} // namespace atomics
} // namespace boost

#undef BOOST_ATOMIC_DETAIL_ARM_LOAD8
#undef BOOST_ATOMIC_DETAIL_ARM_LOAD16
#undef BOOST_ATOMIC_DETAIL_ARM_LOAD32
#undef BOOST_ATOMIC_DETAIL_ARM_LOAD64
#undef BOOST_ATOMIC_DETAIL_ARM_STORE8
#undef BOOST_ATOMIC_DETAIL_ARM_STORE16
#undef BOOST_ATOMIC_DETAIL_ARM_STORE32
#undef BOOST_ATOMIC_DETAIL_ARM_STORE64

#endif // BOOST_ATOMIC_DETAIL_OPS_MSVC_ARM_HPP_INCLUDED_
