# Supplementary material for: Accelerated somatic mutation calling for whole-genome and whole-exome sequencing data from heterogenous tumor samples
Source: Genome Res. 2024 Apr;34(4):633–41. doi: 10.1101/gr.278456.123 (PMC11146589; doi:10.1101/gr.278456.123)
Supplement: Supplement 12 [file Supplemental_source_code.zip › MuSE2_source_code/boost_1_70_0/boost/atomic/detail/ops_msvc_common.hpp]

/*
 * Distributed under the Boost Software License, Version 1.0.
 * (See accompanying file LICENSE_1_0.txt or copy at
 * http://www.boost.org/LICENSE_1_0.txt)
 *
 * Copyright (c) 2009 Helge Bahmann
 * Copyright (c) 2012 Tim Blechmann
 * Copyright (c) 2014 Andrey Semashev
 */
/*!
 * \file   atomic/detail/ops_msvc_common.hpp
 *
 * This header contains common tools for MSVC implementation of the \c operations template.
 */

#ifndef BOOST_ATOMIC_DETAIL_OPS_MSVC_COMMON_HPP_INCLUDED_
#define BOOST_ATOMIC_DETAIL_OPS_MSVC_COMMON_HPP_INCLUDED_

#include <boost/atomic/detail/config.hpp>

#ifdef BOOST_HAS_PRAGMA_ONCE
#pragma once
#endif

// Define compiler barriers
#if defined(__INTEL_COMPILER)
#define BOOST_ATOMIC_DETAIL_COMPILER_BARRIER() __memory_barrier()
#elif defined(_MSC_VER) && !defined(_WIN32_WCE)
extern "C" void _ReadWriteBarrier(void);
#pragma intrinsic(_ReadWriteBarrier)
#define BOOST_ATOMIC_DETAIL_COMPILER_BARRIER() _ReadWriteBarrier()
#endif

#ifndef BOOST_ATOMIC_DETAIL_COMPILER_BARRIER
#define BOOST_ATOMIC_DETAIL_COMPILER_BARRIER()
#endif

#endif // BOOST_ATOMIC_DETAIL_OPS_MSVC_COMMON_HPP_INCLUDED_
