# Supplementary material for: Accelerated somatic mutation calling for whole-genome and whole-exome sequencing data from heterogenous tumor samples
Source: Genome Res. 2024 Apr;34(4):633–41. doi: 10.1101/gr.278456.123 (PMC11146589; doi:10.1101/gr.278456.123)
Supplement: Supplement 12 [file Supplemental_source_code.zip › MuSE2_source_code/boost_1_70_0/boost/atomic/detail/pause.hpp]

/*
 * Distributed under the Boost Software License, Version 1.0.
 *    (See accompanying file LICENSE_1_0.txt or copy at
 *          http://www.boost.org/LICENSE_1_0.txt)
 *
 * (C) Copyright 2013 Tim Blechmann
 * (C) Copyright 2013 Andrey Semashev
 */

#ifndef BOOST_ATOMIC_DETAIL_PAUSE_HPP_INCLUDED_
#define BOOST_ATOMIC_DETAIL_PAUSE_HPP_INCLUDED_

#include <boost/atomic/detail/config.hpp>

#ifdef BOOST_HAS_PRAGMA_ONCE
#pragma once
#endif

#if defined(_MSC_VER) && (defined(_M_AMD64) || defined(_M_IX86))
extern "C" void _mm_pause(void);
#if defined(BOOST_MSVC)
#pragma intrinsic(_mm_pause)
#endif
#endif

namespace boost {
namespace atomics {
namespace detail {

BOOST_FORCEINLINE void pause() BOOST_NOEXCEPT
{
#if defined(_MSC_VER) && (defined(_M_AMD64) || defined(_M_IX86))
    _mm_pause();
#elif defined(__GNUC__) && (defined(__i386__) || defined(__x86_64__))
    __asm__ __volatile__("pause;");
#endif
}

} // namespace detail
} // namespace atomics
} // namespace boost

#endif // BOOST_ATOMIC_DETAIL_PAUSE_HPP_INCLUDED_
