# Supplementary material for: Accelerated somatic mutation calling for whole-genome and whole-exome sequencing data from heterogenous tumor samples
Source: Genome Res. 2024 Apr;34(4):633–41. doi: 10.1101/gr.278456.123 (PMC11146589; doi:10.1101/gr.278456.123)
Supplement: Supplement 12 [file Supplemental_source_code.zip › MuSE2_source_code/boost_1_70_0/boost/atomic/detail/string_ops.hpp]

/*
 * Distributed under the Boost Software License, Version 1.0.
 * (See accompanying file LICENSE_1_0.txt or copy at
 * http://www.boost.org/LICENSE_1_0.txt)
 *
 * Copyright (c) 2018 Andrey Semashev
 */
/*!
 * \file   atomic/detail/string_ops.hpp
 *
 * This header defines string operations for Boost.Atomic
 */

#ifndef BOOST_ATOMIC_DETAIL_STRING_OPS_HPP_INCLUDED_
#define BOOST_ATOMIC_DETAIL_STRING_OPS_HPP_INCLUDED_

#include <boost/atomic/detail/config.hpp>

#ifdef BOOST_HAS_PRAGMA_ONCE
#pragma once
#endif

#if defined(__has_builtin)
#if __has_builtin(__builtin_memcpy)
#define BOOST_ATOMIC_DETAIL_HAS_BUILTIN_MEMCPY
#endif
#if __has_builtin(__builtin_memcmp)
#define BOOST_ATOMIC_DETAIL_HAS_BUILTIN_MEMCMP
#endif
#if __has_builtin(__builtin_memset)
#define BOOST_ATOMIC_DETAIL_HAS_BUILTIN_MEMSET
#endif
#elif defined(BOOST_GCC)
#define BOOST_ATOMIC_DETAIL_HAS_BUILTIN_MEMCPY
#define BOOST_ATOMIC_DETAIL_HAS_BUILTIN_MEMCMP
#define BOOST_ATOMIC_DETAIL_HAS_BUILTIN_MEMSET
#endif

#if defined(BOOST_ATOMIC_DETAIL_HAS_BUILTIN_MEMCPY)
#define BOOST_ATOMIC_DETAIL_MEMCPY __builtin_memcpy
#else
#define BOOST_ATOMIC_DETAIL_MEMCPY std::memcpy
#endif

#if defined(BOOST_ATOMIC_DETAIL_HAS_BUILTIN_MEMCMP)
#define BOOST_ATOMIC_DETAIL_MEMCMP __builtin_memcmp
#else
#define BOOST_ATOMIC_DETAIL_MEMCMP std::memcmp
#endif

#if defined(BOOST_ATOMIC_DETAIL_HAS_BUILTIN_MEMSET)
#define BOOST_ATOMIC_DETAIL_MEMSET __builtin_memset
#else
#define BOOST_ATOMIC_DETAIL_MEMSET std::memset
#endif

#if !defined(BOOST_ATOMIC_DETAIL_HAS_BUILTIN_MEMCPY) || !defined(BOOST_ATOMIC_DETAIL_HAS_BUILTIN_MEMCMP) || !defined(BOOST_ATOMIC_DETAIL_HAS_BUILTIN_MEMSET)
#include <cstring>
#endif

#endif // BOOST_ATOMIC_DETAIL_STRING_OPS_HPP_INCLUDED_
