# Supplementary material for: Accelerated somatic mutation calling for whole-genome and whole-exome sequencing data from heterogenous tumor samples
Source: Genome Res. 2024 Apr;34(4):633–41. doi: 10.1101/gr.278456.123 (PMC11146589; doi:10.1101/gr.278456.123)
Supplement: Supplement 12 [file Supplemental_source_code.zip › MuSE2_source_code/boost_1_70_0/boost/atomic/fences.hpp]

/*
 * Distributed under the Boost Software License, Version 1.0.
 * (See accompanying file LICENSE_1_0.txt or copy at
 * http://www.boost.org/LICENSE_1_0.txt)
 *
 * Copyright (c) 2011 Helge Bahmann
 * Copyright (c) 2013 Tim Blechmann
 * Copyright (c) 2014 Andrey Semashev
 */
/*!
 * \file   atomic/fences.hpp
 *
 * This header contains definition of \c atomic_thread_fence and \c atomic_signal_fence functions.
 */

#ifndef BOOST_ATOMIC_FENCES_HPP_INCLUDED_
#define BOOST_ATOMIC_FENCES_HPP_INCLUDED_

#include <boost/memory_order.hpp>
#include <boost/atomic/capabilities.hpp>
#include <boost/atomic/detail/operations.hpp>

#ifdef BOOST_HAS_PRAGMA_ONCE
#pragma once
#endif

/*
 * IMPLEMENTATION NOTE: All interface functions MUST be declared with BOOST_FORCEINLINE,
 *                      see comment for convert_memory_order_to_gcc in ops_gcc_atomic.hpp.
 */

namespace boost {

namespace atomics {

#if BOOST_ATOMIC_THREAD_FENCE > 0
BOOST_FORCEINLINE void atomic_thread_fence(memory_order order) BOOST_NOEXCEPT
{
    detail::thread_fence(order);
}
#else
BOOST_FORCEINLINE void atomic_thread_fence(memory_order) BOOST_NOEXCEPT
{
    detail::lockpool::thread_fence();
}
#endif

#if BOOST_ATOMIC_SIGNAL_FENCE > 0
BOOST_FORCEINLINE void atomic_signal_fence(memory_order order) BOOST_NOEXCEPT
{
    detail::signal_fence(order);
}
#else
BOOST_FORCEINLINE void atomic_signal_fence(memory_order) BOOST_NOEXCEPT
{
    detail::lockpool::signal_fence();
}
#endif

} // namespace atomics

using atomics::atomic_thread_fence;
using atomics::atomic_signal_fence;

} // namespace boost

#endif // BOOST_ATOMIC_FENCES_HPP_INCLUDED_
