# Supplementary material for: Accelerated somatic mutation calling for whole-genome and whole-exome sequencing data from heterogenous tumor samples
Source: Genome Res. 2024 Apr;34(4):633–41. doi: 10.1101/gr.278456.123 (PMC11146589; doi:10.1101/gr.278456.123)
Supplement: Supplement 12 [file Supplemental_source_code.zip › MuSE2_source_code/boost_1_70_0/boost/atomic.hpp]

#ifndef BOOST_ATOMIC_HPP
#define BOOST_ATOMIC_HPP

//  Copyright (c) 2011 Helge Bahmann
//
//  Distributed under the Boost Software License, Version 1.0.
//  See accompanying file LICENSE_1_0.txt or copy at
//  http://www.boost.org/LICENSE_1_0.txt)

// This header includes all Boost.Atomic public headers

#include <boost/atomic/atomic.hpp>

#ifdef BOOST_HAS_PRAGMA_ONCE
#pragma once
#endif

#endif
