# Supplementary material for: Accelerated somatic mutation calling for whole-genome and whole-exome sequencing data from heterogenous tumor samples
Source: Genome Res. 2024 Apr;34(4):633–41. doi: 10.1101/gr.278456.123 (PMC11146589; doi:10.1101/gr.278456.123)
Supplement: Supplement 12 [file Supplemental_source_code.zip › MuSE2_source_code/boost_1_70_0/boost/call_traits.hpp]

//  (C) Copyright Steve Cleary, Beman Dawes, Howard Hinnant & John Maddock 2000.
//  Use, modification and distribution are subject to the Boost Software License,
//  Version 1.0. (See accompanying file LICENSE_1_0.txt or copy at
//  http://www.boost.org/LICENSE_1_0.txt).
//
//  See http://www.boost.org/libs/utility for most recent version including documentation.

//  See boost/detail/call_traits.hpp
//  for full copyright notices.

#ifndef BOOST_CALL_TRAITS_HPP
#define BOOST_CALL_TRAITS_HPP

#ifndef BOOST_CONFIG_HPP
#include <boost/config.hpp>
#endif

#include <boost/detail/call_traits.hpp>

#endif // BOOST_CALL_TRAITS_HPP
