# Supplementary material for: Accelerated somatic mutation calling for whole-genome and whole-exome sequencing data from heterogenous tumor samples
Source: Genome Res. 2024 Apr;34(4):633–41. doi: 10.1101/gr.278456.123 (PMC11146589; doi:10.1101/gr.278456.123)
Supplement: Supplement 12 [file Supplemental_source_code.zip › MuSE2_source_code/boost_1_70_0/boost/cast.hpp]

//  boost cast.hpp header file
//
//  (C) Copyright Antony Polukhin 2014.
//
//  Distributed under the Boost
//  Software License, Version 1.0. (See accompanying file
//  LICENSE_1_0.txt or copy at http://www.boost.org/LICENSE_1_0.txt)
//
//  See http://www.boost.org/libs/conversion for Documentation.

// This is a DEPRECATED header file!
// Use <boost/polymorphic_cast.hpp> or <boost/numeric/conversion/cast.hpp> instead

#ifndef BOOST_CAST_HPP
#define BOOST_CAST_HPP

# include <boost/polymorphic_cast.hpp>
# include <boost/numeric/conversion/cast.hpp>

#endif  // BOOST_CAST_HPP
