# Supplementary material for: Accelerated somatic mutation calling for whole-genome and whole-exome sequencing data from heterogenous tumor samples
Source: Genome Res. 2024 Apr;34(4):633–41. doi: 10.1101/gr.278456.123 (PMC11146589; doi:10.1101/gr.278456.123)
Supplement: Supplement 12 [file Supplemental_source_code.zip › MuSE2_source_code/boost_1_70_0/boost/cerrno.hpp]

//  Boost cerrno.hpp header  -------------------------------------------------//

//  Copyright Beman Dawes 2005.
//  Use, modification, and distribution is subject to the Boost Software
//  License, Version 1.0. (See accompanying file LICENSE_1_0.txt or copy at
//  http://www.boost.org/LICENSE_1_0.txt)

//  See library home page at http://www.boost.org/libs/system

#ifndef BOOST_SYSTEM_CERRNO_HPP
#define BOOST_SYSTEM_CERRNO_HPP

#include <cerrno>

//  supply errno values likely to be missing, particularly on Windows

#ifndef EAFNOSUPPORT
#define EAFNOSUPPORT 9901
#endif

#ifndef EADDRINUSE
#define EADDRINUSE 9902
#endif

#ifndef EADDRNOTAVAIL
#define EADDRNOTAVAIL 9903
#endif

#ifndef EISCONN
#define EISCONN 9904
#endif

#ifndef EBADMSG
#define EBADMSG 9905
#endif

#ifndef ECONNABORTED
#define ECONNABORTED 9906
#endif

#ifndef EALREADY
#define EALREADY 9907
#endif

#ifndef ECONNREFUSED
#define ECONNREFUSED 9908
#endif

#ifndef ECONNRESET
#define ECONNRESET 9909
#endif

#ifndef EDESTADDRREQ
#define EDESTADDRREQ 9910
#endif

#ifndef EHOSTUNREACH
#define EHOSTUNREACH 9911
#endif

#ifndef EIDRM
#define EIDRM 9912
#endif

#ifndef EMSGSIZE
#define EMSGSIZE 9913
#endif

#ifndef ENETDOWN
#define ENETDOWN 9914
#endif

#ifndef ENETRESET
#define ENETRESET 9915
#endif

#ifndef ENETUNREACH
#define ENETUNREACH 9916
#endif

#ifndef ENOBUFS
#define ENOBUFS 9917
#endif

#ifndef ENOLINK
#define ENOLINK 9918
#endif

#ifndef ENODATA
#define ENODATA 9919
#endif

#ifndef ENOMSG
#define ENOMSG 9920
#endif

#ifndef ENOPROTOOPT
#define ENOPROTOOPT 9921
#endif

#ifndef ENOSR
#define ENOSR 9922
#endif

#ifndef ENOTSOCK
#define ENOTSOCK 9923
#endif

#ifndef ENOSTR
#define ENOSTR 9924
#endif

#ifndef ENOTCONN
#define ENOTCONN 9925
#endif

#ifndef ENOTSUP
#define ENOTSUP 9926
#endif

#ifndef ECANCELED
#define ECANCELED 9927
#endif

#ifndef EINPROGRESS
#define EINPROGRESS 9928
#endif

#ifndef EOPNOTSUPP
#define EOPNOTSUPP 9929
#endif

#ifndef EWOULDBLOCK
#define EWOULDBLOCK 9930
#endif

#ifndef EOWNERDEAD
#define EOWNERDEAD  9931
#endif

#ifndef EPROTO
#define EPROTO 9932
#endif

#ifndef EPROTONOSUPPORT
#define EPROTONOSUPPORT 9933
#endif

#ifndef ENOTRECOVERABLE
#define ENOTRECOVERABLE 9934
#endif

#ifndef ETIME
#define ETIME 9935
#endif

#ifndef ETXTBSY
#define ETXTBSY 9936
#endif

#ifndef ETIMEDOUT
#define ETIMEDOUT 9938
#endif

#ifndef ELOOP
#define ELOOP 9939
#endif

#ifndef EOVERFLOW
#define EOVERFLOW 9940
#endif

#ifndef EPROTOTYPE
#define EPROTOTYPE 9941
#endif

#ifndef ENOSYS
#define ENOSYS 9942
#endif

#ifndef EINVAL
#define EINVAL 9943
#endif

#ifndef ERANGE
#define ERANGE 9944
#endif

#ifndef EILSEQ
#define EILSEQ 9945
#endif

//  Windows Mobile doesn't appear to define these:

#ifndef E2BIG
#define E2BIG 9946
#endif

#ifndef EDOM
#define EDOM 9947
#endif

#ifndef EFAULT
#define EFAULT 9948
#endif

#ifndef EBADF
#define EBADF 9949
#endif

#ifndef EPIPE
#define EPIPE 9950
#endif

#ifndef EXDEV
#define EXDEV 9951
#endif

#ifndef EBUSY
#define EBUSY 9952
#endif

#ifndef ENOTEMPTY
#define ENOTEMPTY 9953
#endif

#ifndef ENOEXEC
#define ENOEXEC 9954
#endif

#ifndef EEXIST
#define EEXIST 9955
#endif

#ifndef EFBIG
#define EFBIG 9956
#endif

#ifndef ENAMETOOLONG
#define ENAMETOOLONG 9957
#endif

#ifndef ENOTTY
#define ENOTTY 9958
#endif

#ifndef EINTR
#define EINTR 9959
#endif

#ifndef ESPIPE
#define ESPIPE 9960
#endif

#ifndef EIO
#define EIO 9961
#endif

#ifndef EISDIR
#define EISDIR 9962
#endif

#ifndef ECHILD
#define ECHILD 9963
#endif

#ifndef ENOLCK
#define ENOLCK 9964
#endif

#ifndef ENOSPC
#define ENOSPC 9965
#endif

#ifndef ENXIO
#define ENXIO 9966
#endif

#ifndef ENODEV
#define ENODEV 9967
#endif

#ifndef ENOENT
#define ENOENT 9968
#endif

#ifndef ESRCH
#define ESRCH 9969
#endif

#ifndef ENOTDIR
#define ENOTDIR 9970
#endif

#ifndef ENOMEM
#define ENOMEM 9971
#endif

#ifndef EPERM
#define EPERM 9972
#endif

#ifndef EACCES
#define EACCES 9973
#endif

#ifndef EROFS
#define EROFS 9974
#endif

#ifndef EDEADLK
#define EDEADLK 9975
#endif

#ifndef EAGAIN
#define EAGAIN 9976
#endif

#ifndef ENFILE
#define ENFILE 9977
#endif

#ifndef EMFILE
#define EMFILE 9978
#endif

#ifndef EMLINK
#define EMLINK 9979
#endif

#endif // include guard
