# Supplementary material for: Accelerated somatic mutation calling for whole-genome and whole-exome sequencing data from heterogenous tumor samples
Source: Genome Res. 2024 Apr;34(4):633–41. doi: 10.1101/gr.278456.123 (PMC11146589; doi:10.1101/gr.278456.123)
Supplement: Supplement 12 [file Supplemental_source_code.zip › MuSE2_source_code/boost_1_70_0/boost/checked_delete.hpp]

/*
 * Copyright (c) 2014 Glen Fernandes
 *
 * Distributed under the Boost Software License, Version 1.0. (See
 * accompanying file LICENSE_1_0.txt or copy at
 * http://www.boost.org/LICENSE_1_0.txt)
 */

#ifndef BOOST_CHECKED_DELETE_HPP
#define BOOST_CHECKED_DELETE_HPP

// The header file at this path is deprecated;
// use boost/core/checked_delete.hpp instead.

#include <boost/core/checked_delete.hpp>

#endif
