# Supplementary material for: Accelerated somatic mutation calling for whole-genome and whole-exome sequencing data from heterogenous tumor samples
Source: Genome Res. 2024 Apr;34(4):633–41. doi: 10.1101/gr.278456.123 (PMC11146589; doi:10.1101/gr.278456.123)
Supplement: Supplement 12 [file Supplemental_source_code.zip › MuSE2_source_code/boost_1_70_0/boost/concept_check/borland.hpp]

// Copyright David Abrahams 2006. Distributed under the Boost
// Software License, Version 1.0. (See accompanying
// file LICENSE_1_0.txt or copy at http://www.boost.org/LICENSE_1_0.txt)
#ifndef BOOST_CONCEPT_CHECK_BORLAND_DWA2006429_HPP
# define BOOST_CONCEPT_CHECK_BORLAND_DWA2006429_HPP

namespace boost {

template <class ModelFn>
struct concept_check;

template <class Model>
struct concept_check<void(*)(Model)>
{
    enum { instantiate = sizeof((((Model*)0)->~Model()), 3) };
};

#  define BOOST_CONCEPT_ASSERT( ModelInParens )                     \
  enum { BOOST_PP_CAT(boost_concept_check,__LINE__) =               \
         boost::concept_check<void(*)ModelInParens>::instantiate    \
  }

} // namespace boost::concept_checking

#endif // BOOST_CONCEPT_CHECK_BORLAND_DWA2006429_HPP
